# Supplementary material for: Acetaminophen administration reduces acute kidney injury risk in critically ill patients with Clostridium difficile infection: A cohort study
Source: PLoS One. 2024 Dec 30;19(12):e0314902. doi: 10.1371/journal.pone.0314902 (PMC11684698; doi:10.1371/journal.pone.0314902)
Supplement: S2 Table — (CSV) [file pone.0314902.s003.csv]

.imp	.id	aki_7day	Acetaminophen1day	admission_age	sexm1f0	heart_rate	sbp	dbp	temperature	wbc	platelets	hemoglobin	glucose	bun	creatinine	calcium	potassium	hypertension	diabetes	myocardial_infarct	congestive_heart_failure	chronic_pulmory_disease	rel_disease	sofa_score	vaso
1	1	1	1	37.524464	0	117.52	135.041667	75.5	37.67	25	404	9.6	125	21	1	8.2	4.3	0	1	0	0	0	1	2	0
1	2	0	1	51.301543	0	92.115385	117	71.142857	38.22	7.5	81	13.8	138.833333	8	0.6	7.8	2.7	1	0	1	1	1	0	3	0
1	3	1	1	89.522334	1	76.295455	105.488372	57.604651	36.94	16.5	306	10.9	287.777778	61	2.4	9.7	3.7	0	1	0	0	0	1	4	1
1	4	1	1	68.923035	1	67.567568	148	52.8	38.22	10.3	109	13.3	129.5	18	1.3	9	3.3	1	0	0	1	0	0	2	0
1	5	1	1	86.867687	1	65.807692	114.961538	55.884615	36.44	16.2	211	8.7	128.6	29	0.9	8.2	3.8	0	1	0	1	0	0	5	1
1	6	1	0	91.314721	0	70.088235	119.676471	56.088235	36.56	10.1	260	9.1	170	65	2.7	7.9	4.2	0	0	0	0	0	1	6	1
1	7	1	1	69.700235	0	86.851852	135.814815	45	37.44	23.6	179	9.3	202	26	3.5	8.3	3.5	0	1	0	1	0	1	8	1
1	8	0	1	78.164425	0	87.392857	137.52	68.48	39.5	5.5	91	9.2	99	7	0.6	7.3	3.7	1	0	0	0	0	0	2	0
1	9	1	0	76.784927	0	106.833333	97.84	49.16	36.94	30.8	357	8.7	119.4	31	1.7	6.7	3.7	1	1	0	1	0	0	3	1
1	10	1	0	49.35617	0	94.12	120.666667	82.666667	38.67	14.7	187	12.4	118.2	8	1	9.9	3.3	0	0	0	0	0	0	2	0
1	11	1	0	68.816557	0	82.24	117.653846	63.923077	37.33	30.4	65	11.3	90.625	53	2.4	7.9	3.5	0	0	0	0	1	1	3	1
1	12	1	0	55.667529	1	89.809524	115.954545	57	36.44	16.7	100	7.4	180.266667	28	3.7	7.9	4.3	0	0	0	0	1	1	7	1
1	13	1	1	62.345085	0	83.333333	107.851852	50.740741	36.94	31.4	186	8.7	126.5	49	1.1	9.5	4	1	0	0	0	0	0	4	1
1	14	1	0	68.468088	1	83.658537	95.714286	51	37.9	13.2	239	9.3	167.454545	69	5.5	8.6	5.1	0	1	0	1	1	1	5	1
1	15	1	0	86.484176	0	102.384615	118.875	58.541667	37.5	23.2	269	7.3	142	17	0.9	6.8	3.9	1	0	0	0	0	0	2	0
1	16	1	0	91.690417	1	78	95.5	52.790323	36.39	22.5	56	9.4	103.5	13	1.6	7.4	3.7	0	0	0	0	1	1	5	0
1	17	1	0	54.328549	0	82.892857	114.964286	65.535714	37.61	12.5	169	8.7	139	10	0.7	7.9	4.1	0	0	0	1	1	0	6	0
1	18	0	0	58.945172	0	103.346154	127.458333	69.958333	37.11	15.5	112	12.4	138.043478	23	1.6	9	3.1	1	0	0	0	1	0	2	0
1	19	1	0	80.448291	0	116.195122	122.283582	64.701493	37.5	8	160	9.4	114.545455	37	1.7	9.8	3.8	0	0	1	0	1	0	2	0
1	20	1	1	80.873864	0	123.36	124.84	68.16	37.78	59	216	13.6	186	22	0.7	7.1	2.6	1	0	0	0	0	0	2	0
1	21	1	1	78.870532	0	86.347826	97.73913	63.434783	37.11	15.5	188	9	94.833333	16	0.4	8.1	3.6	0	0	0	0	0	0	3	0
1	22	1	1	55.127961	1	106.608696	107.347826	54.23913	38.94	19.7	218	10.8	96	6	0.7	7.8	3.4	0	0	0	0	0	0	4	0
1	23	1	0	60.087322	0	74.322034	105.25	46.607143	37.11	9.9	471	10.6	166.888889	63	9	6.2	4.6	0	1	1	0	0	1	3	1
1	24	1	0	88.226425	0	106.682927	92.135135	48.756757	36.78	22.3	201	8.9	138.5	78	1.3	8.8	3.9	0	0	0	0	0	1	2	0
1	25	0	1	53.075504	0	85	119.666667	76	37.22	18.9	519	9.9	108	8	0.4	8	4.6	0	0	0	0	0	0	3	0
1	26	0	1	71.243109	1	71.62069	100.04	69.72	36.61	25.1	237	13.8	174	19	0.7	8.9	4.5	0	0	1	1	0	0	2	0
1	27	1	1	47.004432	1	110.04	115.083333	63.5	38.7	37.2	162	9.4	126.4	18	0.4	7.1	4.2	0	0	0	1	0	0	5	1
1	28	0	0	63.87612	1	102.962963	106.6	64.12	38.06	18.4	181	8.4	93.5	13	0.9	9.1	3.6	0	0	0	0	0	0	3	0
1	29	1	0	67.64004	0	92.571429	120.482759	57.068966	37.56	20.8	178	9.8	111.2	103	4.7	7.7	4.7	0	0	0	0	1	0	7	0
1	30	1	0	82.648379	1	60.423077	106.08	62.16	37.44	10.9	214	9.5	111	46	3.9	9.4	4.5	0	0	0	0	1	1	2	0
1	31	1	1	73.149676	0	98.09375	109.617647	61.647059	37.39	15.9	127	8.9	185.333333	15	0.6	7.2	3.8	0	1	0	0	0	0	3	0
1	32	1	0	24.372614	0	83.52	111.576923	60.269231	37	32.5	96	11.1	172.75	16	2.2	8.1	2.6	0	0	0	0	0	0	12	0
1	33	1	0	74.644067	0	78.5	113.88	48.72	37.11	36.1	330	9.8	163.066667	49	2.4	8.9	4.2	1	0	0	0	0	0	2	1
1	34	1	0	37.295825	0	81.038462	117.608696	64.956522	39.28	2.5	39	7.6	143	6	0.4	8.3	4.2	0	0	0	0	0	0	9	0
1	35	1	1	84.267251	0	80.24	114.666667	51.25	37.72	12.6	79	11	135.2	35	1.8	8.3	3.5	0	0	0	1	0	1	4	0
1	36	1	1	71.498896	0	97.8	141.24	77.08	38.11	19.2	201	7.8	131	21	1.3	8.2	4.5	0	0	0	0	0	1	2	0
1	37	1	1	48.861073	1	88.586207	108.827586	58.241379	37.1	8.4	80	9	113.85	39	5	9.9	3.6	0	0	0	0	0	1	15	1
1	38	1	0	36.301339	1	80.72	113.72	53.08	38.22	26.1	146	8.9	151.9	22	1.5	7.6	4.4	0	0	0	0	0	0	6	1
1	39	1	1	87.121688	0	102.142857	100.607143	57	37.5	18	119	8.6	146	32	1.4	7.8	4.9	0	0	0	1	0	0	4	1
1	40	1	0	56.911061	1	82.191781	94.898551	45.449275	36.94	26.4	44	6.8	92.4	127	4.8	7.8	4.2	0	0	0	0	0	0	12	0
1	41	1	0	79.483344	0	80.142857	126.04	70.72	37.06	20.5	185	10	107.666667	35	2.2	8.8	4.5	1	0	0	0	0	0	4	0
1	42	0	1	46.128469	0	95.269231	126.954545	85.454545	37.33	11	95	8.8	113.5	8	0.6	8.6	3.7	0	0	0	0	0	0	2	0
1	43	1	0	55.420208	1	61.153846	132.075758	66.166667	37.94	14.6	124	11.9	159.6	11	0.8	8.8	3.6	0	0	0	0	0	0	2	0
1	44	0	0	79.563872	1	100.193548	103.533333	56.766667	37.89	7.9	333	8.2	174.166667	28	1	9.3	3.7	1	0	0	0	0	0	2	0
1	45	1	1	52.197664	0	85.375	111.217391	78.652174	37.39	9.1	108	9.8	103.75	5	0.6	9	3.9	1	0	0	0	0	0	2	0
1	46	0	1	73.227828	1	86.516129	134.071429	81.571429	39.61	17.1	200	13.5	125.333333	27	1.3	8.9	3.4	1	0	0	0	0	0	2	0
1	47	1	1	62.98391	1	96.222222	119.222222	86.222222	37.61	16.6	92	10.6	121	46	2.1	9.5	3.9	0	0	0	0	1	1	5	0
1	48	1	0	51.859	1	87.076923	108.2	63.72	36.78	16.7	31	7.2	104.5	147	4.8	9.1	4.2	0	1	0	0	0	0	9	0
1	49	1	0	61.63076	1	100.692308	132.458333	87.625	36.94	30.8	101	9.7	84	68	3.9	8.6	4.5	0	1	0	0	1	1	4	0
1	50	1	1	86.492406	0	89.325581	108.512195	51.682927	36.83	11.9	270	6.4	144.333333	15	1.1	7.8	4	0	0	0	1	1	0	2	0
1	51	0	0	49.631543	0	99.333333	95.296875	60.4375	38.17	10.3	180	8	137.4	3	0.5	8	3.3	0	0	0	0	0	0	3	0
1	52	1	0	83.034636	1	65.296296	109.346154	63.692308	36.91	5.7	142	7.4	96.666667	64	3	8	5.4	0	0	1	1	0	1	3	1
1	53	1	1	72.436471	1	93.152542	110.12069	65.517241	38.5	48.2	73	7.3	203	22	1.8	9.8	4.4	0	0	0	0	0	0	2	1
1	54	0	1	44.190176	0	84.3	116.103448	75.068966	37.44	37.5	153	12.1	198.333333	9	1	7.4	2.7	1	0	0	0	0	0	2	1
1	55	1	1	59.165644	0	68.903226	118.580645	65.387097	36.61	13	211	12.7	126	11	0.6	8.3	4.3	1	0	0	0	1	0	2	0
1	56	1	0	68.740704	1	110.954545	100.55	72.684211	38.67	8.2	147	10	141.75	13	1.1	7.2	3.2	0	0	0	0	0	1	4	0
1	57	1	1	89.215762	0	86.375	138.130435	69.347826	38.56	11.1	114	10	258.333333	16	1	8.5	3.9	0	1	0	0	0	0	2	0
1	58	1	1	86.240972	0	104.913043	121.304348	59.043478	36.61	21.5	404	11.1	209.428571	79	1.7	8.6	4.6	1	0	0	0	0	0	2	0
1	59	1	1	54.038252	0	99.4	118.32	67.12	39.5	7.9	113	12.1	233.666667	13	1	7.6	3.8	1	1	0	0	0	0	2	0
1	60	0	0	65.8017	1	88.730769	146.365385	72.365385	36.89	21.8	187	9.8	123.142857	131	6.3	8.7	3.5	0	0	0	0	0	0	6	0
1	61	1	1	69.991378	0	96.5	98.416667	61.5	38.33	14.2	161	10.5	161.8	29	0.9	9.3	3.6	1	1	0	0	0	0	3	0
1	62	1	1	90.080624	0	62.708333	111.954545	50.318182	37.06	5.2	135	9.4	108	24	1.2	8.6	2.7	0	0	1	1	1	1	2	0
1	63	1	0	23.341705	1	89.583333	132.692308	73.589744	37.56	17.4	116	12	114.75	17	0.9	8.3	3.6	0	0	0	0	0	0	3	0
1	64	1	1	31.636439	1	105.666667	123.875	59.291667	38.39	19.7	360	7.7	133.714286	97	4.3	8.9	3.9	0	0	0	1	0	0	9	1
1	65	1	0	61.439276	0	67.791667	97.708333	52.75	36.94	14.6	243	8.4	161.666667	25	4.6	8.3	3.7	0	1	1	1	1	1	6	1
1	66	1	1	73.546957	1	80.296296	114.828571	49.7	37.33	17.2	115	8.5	94.75	23	0.9	8.7	4	1	0	0	0	0	0	5	0
1	67	0	1	89.360099	0	61.181818	137.590909	51.590909	36.78	9.8	191	7.9	85.5	66	1.3	8.9	3.7	0	0	0	1	0	0	2	0
1	68	1	0	81.645149	1	95.673469	110.581818	53.890909	37.28	31	290	11	231.891304	45	3.1	8.9	3	1	1	1	0	0	0	6	1
1	69	1	1	54.309639	0	92.035714	102.916667	57.041667	36.83	18.2	367	9.2	117.333333	60	7.2	6.6	3.6	1	0	0	0	1	0	8	1
1	70	1	0	62.031937	0	52.967742	125.522059	45.683824	37.83	18	123	9	140.882353	68	3.8	10.1	3.5	0	1	0	0	0	1	7	1
1	71	1	0	83.815909	1	82	126.869565	52.434783	37.5	6.6	95	9.7	94.333333	46	5.9	9.2	4	0	1	0	0	0	1	7	0
1	72	1	0	62.334113	1	94.725	123.325	67.4	37.17	22.3	75	9.6	154.346154	26	1.8	8.3	3.2	1	0	0	0	1	0	2	0
1	73	1	1	49.402496	1	109.5	98.354839	56.709677	39.44	4.5	12	8.9	225.705882	50	2.7	7.9	2.4	1	1	0	0	0	0	10	0
1	74	0	1	22.831173	0	101.423077	127.333333	54.851852	39.39	10.9	295	8.7	103	11	0.6	7.8	3.5	0	0	0	0	0	0	3	0
1	75	1	0	77.780179	0	82.8	148.986486	66.635135	37.44	10.1	267	9.3	108.166667	12	0.6	9.7	3.6	1	0	0	0	1	0	2	0
1	76	1	1	68.368962	1	80.6	100.95	66.3	38	9	227	8.8	104	24	1.1	7.2	3.8	0	0	0	0	0	0	2	0
1	77	1	1	28.284391	0	88.923077	97.875	53.125	38.56	6.7	198	10.7	89	5	0.7	7.7	4	0	0	0	1	0	0	8	0
1	78	1	0	76.456594	0	93.038462	139.48	65.64	36.56	10.3	351	9.2	116.333333	21	0.4	8.1	3.7	0	0	1	1	0	0	2	0
1	79	1	0	91.43279	0	72.540541	85.594595	47.027027	36.83	6.4	145	7.8	113	46	3	8.1	4.9	0	0	0	1	0	0	3	0
1	80	1	1	57.78578	0	71.76	106.129032	51.935484	37.89	10.8	205	10	128.25	10	0.8	8.2	4	0	0	1	1	0	0	3	0
1	81	0	0	60.051205	0	82.173077	111.346154	60	37.89	2.2	23	9.7	151.166667	16	0.7	8.7	2.8	0	0	0	0	0	0	6	1
1	82	1	1	87.09624	0	98.444444	112.48	58.68	36.56	23.2	399	13.4	128	44	1.3	10.4	4.1	1	0	0	1	1	0	2	0
1	83	1	0	79.265963	1	64.038462	123.73913	68.652174	36.56	12.2	151	13.6	108.25	17	1.3	9.1	2.7	1	0	0	0	0	0	3	0
1	84	1	0	48.065499	1	112.263158	120.018519	60.62963	38	37.4	348	9.2	206.326087	40	3.4	7.3	3.9	1	1	0	0	0	0	4	1
1	85	1	0	89.491339	1	91.424242	143.263158	73.894737	37.06	24	79	6.5	167	54	1.1	7.7	3.8	1	0	0	0	1	0	2	0
1	86	0	1	67.790469	1	80.2	104.176471	54.308824	37.89	0.2	50	7.8	125	22	0.8	9.7	3.1	0	0	0	0	0	0	7	1
1	87	1	1	84.871407	0	79.576923	132.44	60.32	38.67	12.8	118	8.4	125.2	43	1.9	8	4.6	0	0	0	0	0	1	2	1
1	88	1	0	61.034595	0	85.538462	108.92	64.16	37.39	5.1	62	10	108.5	33	1.2	7.8	2.9	0	0	0	1	0	1	3	1
1	89	1	1	55.094316	1	112	143.08	92.72	37.22	5	69	9.5	113.125	35	3.2	6.8	3.1	1	0	0	1	0	0	2	0
1	90	0	0	89.243412	0	83.28	107.64	51.24	37.33	16.1	298	8.7	85	33	1.1	9.5	4.5	1	0	0	0	0	0	2	0
1	91	1	0	61.393759	0	83.384615	104.16	59.76	37.83	10.2	233	10.8	141.25	43	6.6	8.9	4.1	0	1	0	0	0	1	2	0
1	92	1	1	80.509413	0	109.272727	101.058824	62.705882	39	100.3	24	7.5	168.25	22	1	8.8	2.5	0	0	0	0	0	0	7	1
1	93	1	1	58.329097	1	114.709091	102.09434	67.490566	38.67	41.1	170	7.5	111	11	0.3	6.6	3	0	0	0	0	1	0	3	1
1	94	1	1	82.165623	0	111.681818	136.263158	53.894737	37.11	38.4	325	10.1	101.5	79	7.8	8	4.6	0	0	0	0	1	1	6	1
1	95	1	1	79.298548	0	63.384615	110.2	62.64	37.17	22.7	343	7.2	135.7	157	8.3	8.4	4.9	0	0	0	0	1	1	4	0
1	96	1	1	80.462977	0	114.607143	109.111111	69.703704	37.78	5.8	189	9.6	100	8	0.6	8.4	3.7	1	0	0	0	1	0	2	1
1	97	0	1	48.198794	0	79.21875	83	53.071429	37.06	14.1	295	9.6	65.666667	21	3.9	8.6	4.5	0	0	0	0	0	1	4	0
1	98	0	1	39.964826	0	119.625	112.043478	66.347826	38.61	6.1	157	12.1	116.75	15	0.9	8.1	3.6	1	0	0	0	0	0	2	0
1	99	0	1	77.438052	0	119.541667	113.354167	58.645833	37.22	14.5	177	9.2	116.875	24	1.2	7.9	3.5	1	0	0	0	1	0	2	1
1	100	1	1	82.44364	0	117.925	104.383721	58.127907	39	20.1	252	7.6	153.666667	19	0.9	8.1	3.9	1	0	0	0	0	0	2	1
1	101	1	0	55.454889	1	65.515152	115.1875	69.25	36.83	25.2	307	12	151.03125	34	1.5	7.8	3.7	0	1	0	0	1	1	4	1
1	102	1	1	56.56566	0	101.37037	100.111111	65.111111	36.67	8.5	254	8.9	96.6	28	0.6	5.6	3	0	0	0	0	0	0	3	0
1	103	1	0	41.212775	0	109.565217	151.136364	68.636364	37.78	16	313	8	299.125	28	1.5	8.1	4.5	1	1	0	0	0	0	2	0
1	104	1	1	81.311516	0	98.307692	114.767857	58.232143	37.33	7.4	119	10.5	122.666667	30	1.2	8.2	2.9	1	1	0	0	0	0	5	1
1	105	1	0	55.073711	1	70.03125	104.774194	60.806452	37.17	6.4	67	11.3	101.75	16	0.7	7.2	3.6	0	0	0	0	0	0	5	0
1	106	1	1	91.733787	0	96.346154	130	63.8	36.94	13.6	144	8.7	127	29	0.7	8.3	4.6	0	0	1	1	0	0	2	0
1	107	1	1	79.845503	0	106.7	110.45	48.5	38.28	24.8	292	8.6	173.75	16	1.7	9.1	4.3	0	1	0	0	1	1	3	1
1	108	1	0	68.976171	0	75.6	109.230769	50.230769	37.28	11	114	6.4	201.322581	61	5	8.2	2.9	0	1	0	0	0	1	7	1
1	109	1	0	75.455242	0	76	91.258621	51.362069	37	10.4	176	10.6	133.875	35	1.8	8.2	3.1	1	0	0	0	1	0	7	1
1	110	1	1	66.087898	0	91.92	110.36	59.52	37.67	17.5	299	9.2	90.666667	19	1.4	7.8	3.3	0	0	0	0	0	0	2	0
1	111	1	0	51.028401	0	103.02381	105.454545	65.227273	37.28	24.5	393	9.2	184.833333	17	0.7	7.7	4	1	0	0	0	0	0	4	1
1	112	0	1	49.148012	1	93.107143	120.45	70.525	37.83	11.4	181	13.4	115.4	15	0.9	8.6	4.2	0	0	0	0	1	0	3	0
1	113	1	1	23.577224	1	105.4	121.8	67.32	39.33	8.8	226	13.2	94.5	4	0.7	8.6	5.1	0	0	0	0	0	0	7	1
1	114	1	1	78.613705	0	73.583333	102.076923	41.384615	37.83	11.7	161	8.3	114.8	23	0.9	8.1	4.5	0	0	0	0	0	0	3	1
1	115	0	1	67.434907	1	98.185185	107.456522	58.869565	37	9.2	100	11.4	106.75	22	0.9	8.4	4.6	0	0	0	0	0	0	2	0
1	116	1	1	69.745366	0	106.230769	117.87037	64.425926	38.33	24.3	291	10.7	112.5	19	0.5	8.6	2.8	0	0	0	0	0	0	3	0
1	117	0	0	85.311941	1	96.36	126.72	59.2	38.89	10.1	517	7.1	219.25	38	1.3	7.6	3.5	0	1	0	0	1	1	2	0
1	118	1	1	65.002134	1	109.033333	121.35	69.583333	39.56	7.3	138	11.1	132.6	20	1.8	7.9	4.2	0	0	0	0	0	0	2	0
1	119	1	1	57.225336	1	125.642857	108.322222	61.633333	39.61	26.1	451	7.3	183	20	2.9	7.8	4.1	1	1	0	0	0	0	6	1
1	120	1	1	91.617359	1	88.041667	100.625	56.625	36.44	17.4	240	10.7	72.8	77	2.8	8	4.3	0	1	0	0	0	1	3	0
1	121	1	1	57.10608	0	124.24	120.769231	58.346154	39.44	21.2	295	9.6	136.25	25	1.5	7.8	3.6	1	1	0	0	0	0	2	0
1	122	1	1	88.248035	0	70.733333	123.041667	39.041667	36.56	14	163	9.2	108.714286	54	2.8	8.9	5	0	1	0	1	1	1	4	0
1	123	1	1	82.708183	1	78.419355	99	42.774194	37.11	10.4	100	8.3	144.727273	42	5.1	8	4.5	0	1	0	1	1	1	5	1
1	124	1	0	64.655089	1	70.0625	135.129032	59.774194	37.39	14.6	50	9.7	231.222222	28	0.9	8.7	3.4	1	1	0	0	0	0	9	1
1	125	1	0	73.109269	0	81.777778	146.6	66.96	37.11	17.6	133	8.6	286.5	110	2	8.3	2.9	1	1	0	1	0	0	2	0
1	126	1	1	89.696064	1	94.233333	142.896552	63.344828	37.61	10.8	87	7.6	143.25	27	1	8.6	3.7	0	0	1	1	0	0	3	0
1	127	1	0	72.460049	1	99.259259	118.222222	49.444444	38.61	7.5	197	8.8	143.333333	28	1.1	7.7	4.2	0	0	0	0	0	0	3	1
1	128	1	0	77.040221	1	85.923077	102.04	58.72	36.56	11.6	337	12.6	179.5	240	10.5	10.4	4.9	0	0	0	0	0	1	3	0
1	129	1	1	73.292177	0	110.409091	118.045455	57.590909	38.67	0.9	69	10.5	173.4	42	1.4	8.9	3.7	0	1	0	0	1	1	6	0
1	130	0	1	31.342944	0	113.32	111.916667	69.166667	36.72	20.2	234	9.1	117	11	0.7	7.7	3.7	0	0	0	0	0	0	2	0
1	131	1	1	85.551676	0	106.510638	131.405405	73.27027	37.11	18.9	359	9.3	153.25	16	0.5	8.1	3.1	0	0	0	1	0	0	2	0
1	132	1	1	63.811334	0	77.541667	114.125	54.541667	38	22.7	126	8.2	123.333333	24	1.1	7.9	5.5	1	1	0	0	1	0	9	0
1	133	0	1	86.462652	1	52	120.818182	81.818182	36.67	10.1	184	12.7	125	48	0.8	8.3	3.6	0	0	0	0	0	1	3	0
1	134	1	0	67.921986	1	85.133333	100.692308	49.730769	36.67	9.6	408	9.9	167	22	1.7	8.6	3.9	0	1	1	1	0	0	2	0
1	135	1	0	76.107159	0	75.68	110.6	59.56	37.72	14.6	204	9.7	134.4	15	1.5	8.1	3.2	1	1	0	0	1	0	4	0
1	136	1	1	61.001544	1	86.833333	116.133333	59.5	37.56	8.9	68	7.2	132.28	13	0.6	9.4	3.8	1	0	0	0	0	0	5	1
1	137	1	1	78.607816	1	95.692308	104.48	53.8	39.17	12.9	83	8.2	134.666667	37	1.6	8.5	3.5	1	0	0	0	1	0	4	1
1	138	0	0	72.008252	1	94.92	85.541667	42.625	37.78	3.5	190	7.2	136	62	2.4	8.2	3.8	0	0	0	1	1	1	2	0
1	139	1	0	71.386996	0	114.081081	128.787879	70.060606	37.67	10	607	10.4	80.333333	7	0.4	7.6	3.5	1	0	0	0	1	0	3	0
1	140	0	0	76.815601	1	84.56	128.909091	48.681818	37.44	5	94	8.3	165	22	1.1	7.9	3.7	1	0	0	0	0	0	4	0
1	141	1	1	59.662584	1	70.666667	108.034483	58.931034	38.28	12.7	52	7.1	144	20	1.3	7.9	4.5	1	0	0	0	0	0	4	0
1	142	0	1	35.61054	1	101.884615	137.083333	81.041667	37	20.4	141	7	141	8	0.7	7.9	4	0	0	0	0	0	0	2	0
1	143	0	1	78.059968	1	99.64	113.347826	53.869565	38.5	7.8	199	8.2	119	43	3.1	7.6	4.6	0	0	0	0	0	1	3	0
1	144	0	1	64.092171	1	83.782609	124.92	71.08	38.11	22.3	267	12.1	131	16	1	8.8	3.7	0	0	0	0	0	0	2	0
1	145	1	0	59.496389	0	95.147059	121.891892	62.189189	37.17	25.2	73	8.6	177.714286	11	0.8	14.2	3.2	0	0	0	0	0	0	5	0
1	146	0	1	28.688413	0	93.733333	97.862069	58.931034	39	13.6	107	10.7	85	10	1.2	8.3	3.7	0	0	0	0	0	0	3	0
1	147	1	1	81.074384	0	76.354839	135.461538	56.346154	39.11	11.5	239	10.6	146.25	16	0.9	8.8	4.1	1	0	0	0	0	0	2	0
1	148	1	1	84.745734	0	58.879518	104.904762	52.892857	37.11	20.1	173	12.9	151.818182	18	0.8	8.4	3.3	0	0	0	1	0	0	3	1
1	149	1	0	66.42643	1	114.068182	154.621622	80.459459	37.78	22.8	190	14.3	142	48	2.2	7	3.6	0	1	0	0	0	1	8	0
1	150	0	1	60.437195	1	82.84	144.98	75.62	37.78	17.1	217	13.3	124.333333	23	1.1	9.3	4	1	0	0	0	0	0	2	0
1	151	1	0	78.114355	0	73.166667	109.565217	53.521739	36.94	30.8	383	9.6	196.2	37	1.6	7.9	4.5	1	1	1	1	1	0	4	1
1	152	0	1	65.423483	1	84.129032	110.862069	71.551724	37.17	37.9	310	8.1	180.5	17	1.2	7.3	3	1	0	1	0	1	0	4	1
1	153	1	1	35.979969	1	121.159091	125.24	67.47	39.17	16.5	127	10.5	152.076923	21	1.3	10.1	3.4	0	0	0	0	0	0	4	1
1	154	1	0	78.053627	1	76.541667	116.130435	62.043478	36.56	19.6	122	8.4	175.833333	113	2.6	6.9	4.9	0	0	0	0	0	0	6	0
1	155	1	0	73.818907	0	62.129032	102.566667	59.3	37	10.6	156	11	123.142857	15	0.5	7.5	2.6	1	0	0	0	0	0	3	1
1	156	0	1	48.223301	1	121.318182	106.863636	71.772727	38.28	18.8	192	10.3	162.333333	21	1.1	7	4.1	0	0	0	0	0	0	2	0
1	157	1	0	82.127376	0	96.375	95.125	64.291667	36.94	12.2	147	11.9	100	45	5.9	8.8	3.8	0	0	0	1	0	1	8	1
1	158	1	0	74.539169	0	81.307692	124.782609	55.347826	39.44	5.2	121	12.5	83	24	0.9	8.9	3.6	1	0	0	0	0	0	5	0
1	159	0	1	60.772129	0	100.652174	108.125	55.375	38.44	19.9	105	9.5	159.8	20	1.1	7.7	3.6	0	1	0	0	0	0	2	1
1	160	1	0	94.685681	0	94.807692	91	58.28	37	8.8	216	10.9	143.2	62	2.1	8.9	5	0	1	0	1	0	1	2	0
1	161	1	0	85.134443	0	85.047619	124.846154	61.307692	37.39	13	300	9.2	108.3	26	1.5	9	3.9	0	1	0	1	1	1	2	1
1	162	1	0	86.173901	1	84.307692	113.72	46.88	36.94	17.3	185	10.1	106.75	40	2.3	8.1	3.7	0	0	1	0	0	1	4	1
1	163	1	0	76.231865	1	94.346154	95.36	62.8	36.61	7.4	198	13.5	157.5	111	5.1	8.8	4.5	0	1	1	1	0	1	7	1
1	164	1	1	83.623331	0	95.357143	147.142857	70.828571	37	13.7	575	10.2	168	25	1.2	7.5	5	0	0	0	1	1	1	3	0
1	165	1	1	75.099477	1	126.037736	89.18	61.6	37.28	1.2	34	7.7	119.5	29	1.3	7.5	3	0	0	0	0	0	0	7	1
1	166	1	0	80.7452	0	104.69697	92.735294	49.720588	38	28.7	309	7.8	173.5	48	2.3	8.6	4	1	0	1	1	1	0	7	1
1	167	0	0	31.870716	1	111	122.913043	77.304348	37.22	30.7	126	11.2	95	18	0.8	8.6	4.2	0	1	0	0	0	0	3	0
1	168	1	1	69.978184	1	104.84	108.736842	69.631579	37.5	41.1	418	10.9	114	11	1	8.2	4.2	0	0	0	1	0	0	2	0
1	169	1	0	85.959969	0	78.25	108.135135	47.918919	37.56	17	193	10.1	175	80	1.4	7.2	3.8	1	0	0	0	1	0	5	1
1	170	1	0	76.33413	0	107.14	112.027027	46.567568	37	0.1	42	7.9	99.6	22	1.2	7.4	2.4	0	1	0	0	0	1	3	0
1	171	0	1	42.782666	0	65.59375	133.09375	64.6875	37.44	14.5	272	13.1	116	11	0.7	9.5	3.7	0	0	0	0	0	0	3	0
1	172	1	0	42.181451	1	82.833333	130.485714	69.628571	37.78	0.6	34	7.4	95.5	26	0.5	8	3.8	0	0	0	0	0	0	9	0
1	173	1	1	39.597692	0	82.666667	108.6	60.68	37.67	16.1	265	13	138.428571	12	0.9	8.4	4.1	1	0	0	1	1	0	5	1
1	174	0	0	54.379461	1	100.709677	121.176471	74.044118	37.89	16.8	160	14.3	105	22	0.9	8.6	3.7	1	0	0	0	0	0	2	0
1	175	1	0	51.713914	0	100.833333	125.791667	74	37.22	22.6	154	7	124.666667	19	1.1	9.1	3.8	0	0	0	0	0	0	8	0
1	176	1	0	85.129867	1	68.259259	107.785714	50.714286	36.56	93.6	195	8.5	155.666667	50	2	7.7	4.8	0	1	0	0	0	1	4	1
1	177	0	0	24.777522	1	74.038462	117.96	60.08	36.78	27.9	679	12.5	91.5	9	0.7	9	4.4	0	0	0	0	1	0	2	0
1	178	1	1	71.046646	1	75.28	114.56	58.72	36.67	8.1	113	7.1	260.625	203	4.3	9.2	4.3	0	1	0	1	0	1	4	1
1	179	1	0	93.362199	0	92.366667	166.8	88	36.67	29.7	260	14.4	155	23	1.1	9.3	1.9	1	0	0	1	0	0	3	0
1	180	1	0	80.484139	1	69.8	120.92	75.52	37.61	11.6	182	12	171.833333	16	0.7	8.3	3.3	0	0	0	0	0	0	9	0
1	181	1	1	68.393154	0	114.740741	100.571429	62.089286	39.39	22.7	519	9.6	148.833333	24	1.6	7.5	3.6	1	0	0	0	0	0	2	1
1	182	1	1	62.711369	1	90.2	96.137931	61.310345	37.5	20.4	146	12.6	123.333333	26	1.3	8.8	5	0	0	1	0	1	0	4	0
1	183	1	0	36.040346	1	81.052632	108	71.76	35.3	33.7	223	8.9	218.928571	46	6.2	8.3	3.6	0	1	0	0	0	1	7	1
1	184	1	0	91.086681	0	113.708333	106.863636	71.318182	36.33	20.3	220	14.1	144.333333	34	1.8	8.1	3.4	1	0	0	0	0	0	2	1
1	185	1	1	58.734587	1	83.842105	110.684211	53.644737	37.9	12	93	9.9	118	15	0.7	7.9	4.1	0	0	0	0	1	0	2	0
1	186	0	0	66.985648	0	97.16	116.730769	62.346154	36.89	18.1	82	5	121.4	11	0.6	8.2	3.8	0	0	0	0	0	0	2	1
1	187	1	1	77.32113	1	109.48	106.166667	58	36.72	12.6	501	9.4	128.4	13	0.6	8.8	4.4	0	0	0	1	0	0	4	0
1	188	1	0	69.362231	1	84.823529	104.382353	65.088235	37.89	19.4	127	11.1	160.6	17	1.3	8.4	4.2	0	0	0	0	1	1	4	1
1	189	1	1	55.736226	0	100.52	145.44	84.72	37.22	4	58	9.5	134	17	1.4	7.9	4.2	1	0	0	0	1	0	6	0
1	190	1	1	66.527453	0	96.862069	109.153846	59.038462	37.44	11.1	401	9.5	145.6	14	0.5	9.3	4.1	1	1	0	0	0	0	2	0
1	191	0	0	71.396042	0	67.288462	104.953704	43.583333	36.78	17.9	169	9.3	111.766667	44	1.5	8.3	3.2	0	0	1	1	0	0	3	1
1	192	1	1	86.980518	1	108.6	105.208333	67.375	37.22	46.6	279	11.5	124.5	62	3.2	7.6	4.3	1	0	0	0	0	0	3	1
1	193	1	1	62.784807	1	105.041667	100.727273	66.863636	37.22	14.8	169	7.4	250.8	104	4.5	9.6	3.7	0	0	0	1	0	1	3	1
1	194	1	0	61.183748	0	110.625	112.708333	61.583333	38.17	14	210	10.6	116.666667	21	1.4	8.6	3.4	1	0	0	0	0	0	2	0
1	195	1	0	85.877966	0	104.16	99.078125	60.578125	36.56	15.9	116	8.6	111.166667	16	1.5	8.5	3	1	0	0	1	0	0	3	1
1	196	1	0	54.274326	1	98.733333	107.7	59.866667	38.06	18.4	362	12.2	225.888889	47	3.5	7.2	4.1	0	1	0	0	0	1	2	1
1	197	0	0	52.990414	1	94.086957	110.837838	65.567568	37.5	33.5	395	7.8	112.809524	19	0.6	7.3	5.1	0	1	0	1	0	0	2	1
1	198	1	1	76.13468	0	113.56	114.32	55.56	38.22	21.5	85	9.4	235.25	78	1.4	10.5	4	0	1	0	1	1	1	3	1
1	199	1	1	82.489253	1	74.909091	129.642857	46.392857	36.94	8.4	115	9.3	121.5	21	0.9	8.4	3.8	1	1	1	1	1	0	2	1
1	200	1	0	85.347829	1	84.68	110.72	55.64	37.06	7.5	184	11.1	168.666667	54	2.5	8	3.1	0	0	0	1	1	1	3	0
1	201	1	0	55.394272	1	105.740741	124.84	86.88	37.67	4.5	129	8.1	148	12	0.7	8.6	3.5	1	0	0	1	0	0	2	0
1	202	1	1	63.269962	1	83.263158	126.571429	63.142857	37.94	14.2	107	5.4	169.666667	68	2.9	8.3	4	0	1	1	1	0	1	3	0
1	203	0	1	91.618078	0	74.076923	89.791667	45.916667	36.78	79	356	11.3	90	37	2.2	6.8	3.8	0	0	0	0	0	0	2	0
1	204	1	0	84.273348	1	98.4	88.711538	53.557692	37.11	28.6	221	8.6	164	126	4.6	9.7	4.4	0	1	0	1	0	1	4	0
1	205	1	0	72.307104	0	115.611111	95.047619	64.857143	36.94	20.1	184	9.2	164.888889	14	1	8.2	3.6	0	1	1	0	0	0	6	1
1	206	0	0	64.917134	1	81.333333	111.59375	74.03125	36.89	15.1	99	6.2	98.5	19	0.4	8.4	3.1	1	0	0	0	1	0	4	1
1	207	1	1	52.462378	1	83.878788	99.5	59.361111	38.17	33	140	8.2	142	15	0.6	9.3	4	0	0	0	0	0	0	2	1
1	208	1	0	63.176846	1	95.24	152.041667	71	36.39	12	138	9.1	87.166667	68	2.7	9.7	5	1	0	0	0	1	0	5	0
1	209	1	0	61.44785	1	74.564103	102.368421	52.631579	37.44	3.7	19	7.6	104.5	52	8.4	8.8	3.3	0	1	0	0	0	1	8	0
1	210	1	1	39.163746	0	82.533333	97.310345	49.344828	36.89	16.3	67	8.2	191.333333	18	0.5	7.8	4.4	0	0	0	0	0	0	7	0
1	211	1	1	72.576397	0	101.944444	124.571429	69.942857	38.56	18.5	261	7.5	146	64	1.6	8.8	3.8	1	0	1	0	0	0	4	1
1	212	1	0	73.243145	0	92.214286	134.36	76.64	36.94	8.7	232	10.3	177.142857	44	1.5	8.5	3.6	0	1	1	1	0	0	3	1
1	213	1	0	84.515826	0	69.148148	138.2	56.52	36.83	27.4	511	10.8	171.333333	39	0.4	7.6	2.8	1	0	0	1	1	0	2	0
1	214	1	1	81.682224	0	90.833333	103.708333	44.958333	39.11	16.1	170	9.6	119	16	0.8	10.6	3	0	0	0	0	0	1	2	0
1	215	0	1	46.311451	1	122.88	124.428571	69.190476	37.11	13	277	10.2	164.166667	26	0.9	9.2	3.8	0	0	0	0	0	0	2	0
1	216	1	0	76.179586	0	103	151.304348	92.608696	37.22	29.4	398	8.5	120	48	4.5	9	4.5	0	0	1	1	0	1	2	0
1	217	1	0	53.805672	1	91.465517	122.05	78.40678	36.44	8.4	145	10.5	172.2	40	1.6	9.2	3.9	1	1	0	1	0	0	2	1
1	218	1	0	75.247441	0	71.5	108.606061	53.30303	37.83	14.5	174	10.8	116	13	0.5	8.2	3.4	1	0	0	0	1	0	3	0
1	219	0	0	76.336242	0	112.685714	104.625	54.5	35.72	6.6	178	10.1	81	21	1.3	6.7	3.5	0	0	0	1	1	1	2	0
1	220	1	1	74.831964	1	134.978723	93.220339	48.033898	38.06	1	9	6	118	27	1.4	8.1	3.4	1	1	0	0	0	0	6	1
1	221	1	1	76.266631	1	101.48	140.086957	64.956522	37.11	11.5	140	12.3	388.636364	23	1.3	8.5	4.2	0	1	0	1	1	0	2	0
1	222	1	0	68.726942	1	102.96	107.08	58.84	36.78	21.2	80	6.5	130.5	31	1.2	7.2	4	0	0	0	1	0	0	3	0
1	223	0	1	70.528991	1	89	103.478261	56	38.11	10.5	173	9.1	110	29	1.2	9.3	2.9	1	1	0	0	0	0	3	0
1	224	0	1	24.046341	1	101.307692	113.466667	59.633333	39.39	19.7	129	10.4	95.25	15	1.4	8.1	3.9	0	0	0	0	1	0	2	0
1	225	1	0	72.087569	1	72.357143	101.62963	53.888889	37.44	10.4	320	10.6	118	23	0.7	7.5	3.2	0	0	0	0	1	0	4	1
1	226	0	1	84.555465	1	68.6	117.36	40.76	37.06	11.7	121	8.9	123.5	133	3	7.3	3.9	0	1	0	1	0	1	3	0
1	227	1	0	67.223645	0	79.32	105.583333	65.875	37	5.5	233	12.4	85.75	9	0.4	8.6	3.4	0	0	1	1	0	0	2	0
1	228	1	0	66.725451	0	81.035714	92.96	66.48	37.11	5	227	10	92	38	1.4	9.1	4.6	0	0	1	1	1	1	2	0
1	229	0	1	26.935497	1	98.684211	128.526316	59.210526	39.33	15.8	203	9.9	81.6	31	0.9	8.9	4.2	0	0	0	0	0	0	4	1
1	230	0	1	88.12475	0	103.52	121.541667	63.125	36.44	9.7	419	10.7	171.666667	46	0.7	8.3	4	0	1	0	0	0	0	2	0
1	231	1	1	85.499416	1	94.185185	126.392857	75.428571	36.22	5.6	328	6.8	111.4375	42	1.1	8.6	3.8	0	1	0	1	0	0	6	1
1	232	1	0	53.946058	0	87.692308	111.288462	88.346154	35.6	19.1	270	13	176.833333	21	1.2	7.5	3.1	1	0	0	1	0	0	3	1
1	233	0	1	68.002988	1	110.409091	132.909091	81.108108	37.22	8.9	106	9.4	165.25	14	1.4	8.3	3.6	1	1	0	1	0	0	2	0
1	234	1	1	68.136432	1	89.230769	109.72	69.36	37.28	10.8	183	9.3	116	11	0.6	9.3	4.5	1	0	0	0	1	0	2	0
1	235	1	0	62.722358	0	60.042254	110.266234	55.448052	36.72	21.6	97	12.4	216.285714	10	0.7	9.8	2.6	0	0	0	0	1	0	4	1
1	236	1	1	20.492858	1	71.016129	133.8	59.116667	38.89	16.8	247	14.8	125.6	11	1	9	3.7	0	0	0	0	0	0	4	0
1	237	1	1	57.664162	0	102.619048	112.095238	60.285714	38	15.2	292	11.8	87	12	0.7	8.5	3.8	0	0	0	1	0	0	3	0
1	238	0	1	77.247325	1	83.423077	127.166667	52.791667	37.22	9.1	141	12.4	119.25	13	0.7	8.1	3.3	0	1	1	0	0	0	2	0
1	239	0	0	79.161297	1	69.96	112.842857	63.428571	37	9.7	194	10.5	116.2	27	1.5	10	4.1	0	0	0	1	1	1	2	0
1	240	0	1	67.339803	1	120.575758	109.558824	67.588235	37.22	3.9	140	10.7	149.5	12	0.6	8.3	3.8	1	0	0	0	1	0	5	1
1	241	1	1	38.753298	1	96.6	114.074074	68.074074	37.94	22.8	124	9.4	151.714286	25	3.6	7.8	4.1	0	0	0	0	0	0	5	1
1	242	1	0	57.535606	1	104.5	138.95	91	37.28	7.8	129	13.2	103.5	11	1	8.7	3.2	1	0	0	1	0	0	2	0
1	243	1	1	87.419648	0	56.083333	105.130435	41.043478	36.44	21.8	339	8.2	196.25	135	5.3	10	4.4	0	0	0	1	1	1	4	1
1	244	1	0	67.81339	1	81.923077	117.25	57.25	37.56	16.5	27	9.9	172	28	0.8	8.5	3.7	0	0	0	0	0	0	6	0
1	245	1	0	48.495398	1	75.390244	147.736111	79.277778	36.67	9.4	20	7.2	199.6	112	2.4	11.3	3	0	1	0	0	0	1	9	0
1	246	1	1	79.214647	0	86.230769	118.16	43.68	38.33	8.1	310	8.2	94	49	5.5	8.9	4.5	0	0	0	0	0	1	3	1
1	247	1	0	58.961438	0	108.724138	138	89.172414	37.72	7.7	108	11.4	86.714286	17	0.6	9	2.9	1	0	0	0	0	0	6	0
1	248	1	0	56.006545	0	100.073171	95.658537	62.560976	37.28	6.2	71	8.1	134.285714	27	0.6	9.9	3.3	0	0	0	0	0	0	6	1
1	249	1	1	57.254386	0	113.4	71.285714	56.428571	37.4	26.8	126	9.5	181.833333	29	3	7.5	4.3	0	0	1	1	0	0	4	1
1	250	1	0	62.316763	1	124.210526	105.857143	53.190476	37.56	0.2	9	6.5	202	18	1.2	7.3	3.6	1	0	0	0	0	0	4	1
1	251	1	1	42.763776	1	122.258065	107.655172	57.310345	39.22	5.3	63	9.7	123.666667	71	6.8	8.1	3.1	1	0	0	0	0	0	9	0
1	252	1	0	68.287178	1	100.965517	129.230769	76.615385	37	37.6	429	11.8	150.375	68	1.5	7.6	3.8	1	0	0	0	0	0	2	0
1	253	0	0	53.021968	1	92.384615	123.384615	76.269231	37.22	16.3	174	5.7	99	78	1	8	4.9	1	0	0	0	0	0	3	0
1	254	1	0	87.485669	0	79.736842	111.263158	48.921053	37.61	17	219	8.6	114	88	2.4	8.4	4.1	0	1	0	1	1	1	4	0
1	255	1	0	48.563	1	83.04	137.32	74.92	37.17	10.6	30	10.1	191.458333	21	1	9	3.5	1	0	0	0	0	0	5	0
1	256	1	0	80.733792	1	90.972973	133.081081	51.243243	37.44	17.3	62	9.1	157	51	1	7.6	4.3	0	1	0	0	1	0	2	0
1	257	1	0	85.459205	0	75.678571	112.821429	64.5	37.06	17.1	241	9.4	106.666667	53	1.2	8.2	3.9	1	0	0	0	0	0	5	1
1	258	0	0	63.187761	0	94	95.083333	59.625	36.89	11.5	352	9.3	101	65	2.3	8.3	4.8	0	0	0	1	0	1	4	1
1	259	0	0	31.283419	1	112.740741	120.96	75.64	37.33	6.9	157	13.9	97.75	7	0.8	9.3	3.7	1	0	0	1	0	0	4	0
1	260	1	1	65.479961	0	106.72	115.84	55.6	37.11	14.5	186	8.4	130.111111	17	0.9	8	4	1	0	0	0	0	0	2	0
1	261	1	1	75.968133	0	93.52	118.208333	61.791667	39.56	21.8	223	7.8	132.571429	32	1.2	7.9	3.6	1	1	0	1	0	0	2	1
1	262	1	0	79.840373	1	94.076923	113.4	63.04	36.94	21.9	177	13.9	206.333333	34	1	8.4	4.4	1	0	0	0	1	0	8	1
1	263	1	1	43.376598	0	100.473684	110.733333	64.92	38.17	15.4	267	10.6	171.666667	28	2.2	8.1	4	0	0	1	1	1	0	4	0
1	264	0	1	77.816513	0	88.333333	95.26087	45.304348	38.44	5.3	141	7.8	108.5	14	0.6	7.4	3	1	0	0	0	0	0	2	0
1	265	1	1	91.26773	1	85.807692	107.826087	37.391304	37.67	35.8	101	8.7	102.875	29	4.2	8.2	3.7	0	0	1	0	0	1	4	1
1	266	0	0	31.472622	1	105.16	138.416667	73	37.22	9.2	115	12.4	105.333333	4	1.3	7.8	3.2	0	0	0	0	0	0	6	0
1	267	1	0	80.039479	0	98.038462	99.884615	67.346154	36.83	6.7	200	11	160	30	2.2	10.5	4.1	0	1	0	1	0	0	4	1
1	268	1	1	87.728223	0	71.038462	154.521739	49.565217	39.5	17.1	295	6.8	136.666667	29	1.6	8.2	3.8	0	1	0	1	0	1	2	0
1	269	1	1	39.208908	0	91.590909	125.622222	55.477273	38.17	25.3	210	7.9	123.315789	14	0.9	8.4	4	1	0	0	0	0	0	6	1
1	270	1	1	30.169598	1	107.645161	146.423077	96.653846	37.17	20.5	574	12.3	94	12	0.7	10.4	4	0	0	0	0	0	0	2	0
1	271	1	0	66.435294	1	118.346154	93.96	61.8	37.56	21.1	108	12.1	89	40	1.9	9	4.6	0	0	0	1	1	0	5	1
1	272	1	1	78.489572	0	73.611111	96.888889	54.388889	37.5	10.9	86	6.7	145.807692	11	1.1	13	4.4	0	1	0	1	0	0	8	1
1	273	1	0	49.648598	1	105.769231	103.777778	53.518519	37.33	6.4	216	8.3	102.666667	15	1.4	9	3.7	1	0	0	0	0	0	2	1
1	274	0	1	26.727115	1	116.62963	93.269231	55.807692	39.33	0.2	19	6.8	114.5	16	1	8.2	3.5	0	0	0	1	0	0	6	0
1	275	0	1	62.689809	0	93.68	108.208333	58.791667	37.33	16.6	295	11.3	97.875	21	0.6	7.3	3.2	1	0	1	1	0	0	3	0
1	276	1	1	38.928254	1	102.909091	118.904762	68.047619	37.5	24.9	145	8.7	143.714286	6	0.8	10	3.8	0	0	0	0	0	0	8	0
1	277	1	1	73.729563	0	120.529412	101.333333	61.333333	37	8.8	460	11.2	146.8	25	1.5	7.6	4.4	0	1	0	0	0	1	2	0
1	278	0	1	53.119257	1	99.192308	124.307692	74.923077	38.33	19.5	369	10.1	138.428571	12	0.7	9.2	4.2	1	0	0	1	0	0	2	0
1	279	1	0	54.149539	1	81.84	135.541667	74.5	37.56	15	187	11.6	118.8	16	1	8.8	3.3	1	0	0	0	1	0	4	0
1	280	1	1	65.394579	1	113.869565	98.291667	57.583333	37.22	17.3	174	7.6	155	15	1.1	7.9	3.3	1	1	1	0	1	0	4	1
1	281	1	1	91.935449	0	99.179487	92.633333	58.533333	36.94	21.4	215	11.4	122	37	1.5	8.3	3.4	0	0	0	1	0	0	4	0
1	282	1	0	82.005183	1	85.638889	125.351351	60.324324	37.39	22.3	100	10.8	159	29	0.9	7.7	4.3	0	0	0	0	0	0	3	1
1	283	1	0	63.400197	0	93.392857	132.483333	71.033333	38.56	13.6	194	10.2	157.25	18	0.6	9.5	3.9	1	0	0	0	0	0	2	0
1	284	1	1	49.262469	0	87.083333	105.416667	65.125	37.44	9.9	131	10	101	25	0.4	8.4	3.5	0	0	0	0	1	0	2	0
1	285	1	0	93.745769	1	110.9	122.37037	65.740741	38.33	11	589	10.5	143	28	1.8	8.6	3.8	0	0	0	1	1	1	2	0
1	286	0	1	64.995485	0	63.75	130.357143	67.571429	37.39	3.5	163	9.4	108.5	10	0.4	8.4	3.8	1	0	1	0	1	0	2	0
1	287	1	1	72.8898	1	61.194444	134.689655	68.103448	37.78	9.2	201	13.2	123.666667	27	1.2	9	3.7	0	0	0	1	0	0	4	0
1	288	1	1	80.012059	1	85.243243	109.447368	57.631579	38.4	15.8	73	7.4	132.4	36	2.1	8.6	4.2	0	0	0	0	1	1	7	1
1	289	0	1	71.884627	1	74.190476	148.055556	74.861111	37	16.1	157	9.5	148.5	31	1.7	8.5	4.1	0	0	0	0	0	1	2	0
1	290	1	1	86.569029	1	78.26087	107.869565	48.608696	36.78	25.9	175	11.5	92.8	59	2.1	8.2	3.9	0	0	1	1	0	0	4	1
1	291	0	1	77.882204	0	97.666667	131.038462	54.884615	37.11	23.1	313	8.8	78.5	19	0.8	7.8	3.8	0	0	0	0	1	0	2	0
1	292	1	0	74.064712	1	81	129.791667	71.041667	36.83	16	79	12.4	170	35	1.4	8.7	4.3	1	0	0	0	1	0	3	0
1	293	1	1	65.814656	0	72.481481	132.807692	71.115385	37.44	12.9	298	9.6	99	54	1.4	9	5.2	1	0	0	0	1	0	2	0
1	294	1	1	41.951766	0	120.692308	109.026316	57.394737	39.22	39.6	35	10.2	91.333333	59	1.7	7.8	3.1	0	0	0	0	0	0	6	0
1	295	1	0	84.879066	0	78	121.5	66.692308	37.22	12.2	202	9	101	29	1	7.9	3.9	1	0	0	0	0	0	3	0
1	296	1	0	47.783023	1	94.590909	106.103448	62.068966	37.2	15.8	293	8.8	248.333333	71	12.2	11.4	5.1	0	1	1	0	0	1	4	0
1	297	1	1	46.797401	1	71.6	118.148148	65	37.89	28.3	186	10.3	123.5	19	1.2	8.1	3.9	0	0	0	0	0	0	2	0
1	298	0	0	85.642795	0	88.851852	109.041667	62.25	36.94	13.7	181	12.8	131	10	0.6	8.9	4.1	0	1	0	1	0	1	2	0
1	299	1	1	64.112981	1	85.275	99.25641	59.525641	39	13.9	192	11.8	144	22	0.9	8.7	3.7	0	0	1	1	0	0	2	1
1	300	0	1	23.796034	1	99.095238	124.7	72.32	38.89	38.3	253	6.4	128.333333	16	0.7	8.3	3.8	0	0	0	0	0	0	3	0
1	301	1	0	30.122774	0	122.44	113.36	69.04	37.28	6	69	8.2	96.333333	4	0.6	8.1	3.4	0	0	0	0	0	0	2	0
1	302	0	1	73.613153	1	129.658537	100.296296	61.527778	37.11	14.3	209	8.5	146	30	2	8.4	4.8	1	1	0	0	0	0	3	1
1	303	0	0	49.166812	0	73.076923	130.833333	87.625	35.44	10.3	63	8.5	119	24	0.9	6.4	3.4	0	0	0	0	0	0	3	0
1	304	0	1	75.751015	0	108.615385	120.137931	64.103448	37.83	9.2	157	10.3	160.142857	28	0.7	8.8	4.4	0	0	0	0	0	0	3	0
1	305	1	1	81.817426	0	110.666667	100.5	52.458333	36.67	21.2	308	11.1	99.4	22	4.2	9	3.7	0	1	0	0	0	1	2	0
1	306	0	1	75.835231	1	78.178571	100.896552	64.62069	37.33	0.5	27	7.9	263	39	1.6	7.8	4	0	0	1	0	0	1	5	1
1	307	1	1	76.730655	0	102.625	108.26087	53.391304	37.39	4.9	182	9.1	250.555556	38	0.8	8.3	3.9	0	1	0	1	1	1	2	0
1	308	1	0	89.440298	0	87.7	118.68	69.12	37	19.1	78	11.5	329.925926	25	1.2	11.1	2.6	1	1	1	0	0	0	5	1
1	309	1	0	91.784761	0	72.736842	104.421053	43.263158	37.5	26.4	209	9	133.625	42	2	8.4	3.8	1	0	1	0	0	0	6	1
1	310	1	1	89.93715	1	91.95	110.333333	63.888889	37.89	17.5	311	10.5	144.333333	63	5.5	8.9	3.5	0	0	0	0	0	1	6	1
1	311	1	0	62.505616	1	117	97.62069	53.62069	39.78	15	603	9.4	144.333333	13	1	7.1	4	0	0	1	1	0	0	2	0
1	312	1	1	87.163719	1	57.962963	150.08	72.52	37.11	15.1	105	11	97.5	38	0.8	8	3.3	1	0	0	0	0	0	2	0
1	313	1	1	75.174749	0	90.833333	111.111111	51.916667	36.83	22.9	248	8.9	151	18	0.7	8.7	4.1	0	0	1	1	0	0	2	1
1	314	0	1	57.231973	1	91.884615	126.84	63.36	38.94	15.9	246	9.9	113	18	1.1	8	3.4	1	0	0	0	0	0	5	0
1	315	1	0	49.848891	1	117.294118	106.3125	52.09375	38.22	8.6	153	11.8	331.8125	58	2.6	6.5	3	1	1	0	0	0	0	2	1
1	316	0	1	87.906437	1	110.833333	104.489583	56.708333	39.33	19.6	230	7.9	213.375	20	0.7	7.7	3.3	0	1	0	0	0	0	6	1
1	317	1	1	80.19686	0	98.461538	113.208333	65.875	38.17	35.1	238	9.7	101.5	25	0.8	9.1	3.3	1	0	0	0	0	0	2	0
1	318	1	1	91.717857	0	77.518519	98.444444	44.62963	36.72	24.3	392	7.4	122	19	1.1	7.2	3.7	1	0	0	0	0	0	2	0
1	319	1	0	74.760767	0	105.388889	90.029412	44.852941	37.33	16.5	522	8.8	107.857143	116	7.6	7.9	4.7	1	0	0	1	0	0	5	0
1	320	1	1	81.90779	1	119.923077	103.678571	60	38.56	62.8	42	8.9	125.222222	37	2.2	7.9	4.5	0	0	0	1	0	0	4	1
1	321	0	0	57.780556	0	66.384615	97.72	54.2	37.39	1.3	81	7.5	224	18	0.6	7.6	3.8	0	0	0	1	0	0	4	1
1	322	0	0	50.618777	0	77.28	90.36	51.48	37.28	8.2	57	10.9	91.8	15	1.2	9.2	4.7	0	0	0	0	0	0	9	1
1	323	1	0	48.388394	1	73.925926	111.814815	64.518519	38.78	17.4	350	9.4	211.6	92	5.3	8.7	5.9	0	1	0	0	0	0	2	1
1	324	1	1	30.197914	1	136.083333	109.84	52.68	40.11	42.5	333	7.4	76.5	13	1.3	9.4	3.6	0	0	0	0	0	0	2	0
1	325	1	1	84.144033	0	87.607143	109.12	62.52	37.33	15	198	11.6	163	9	0.2	8.8	3.2	1	0	1	0	0	0	4	1
1	326	0	1	33.846189	1	61.375	129.708333	84.708333	37.06	9.4	322	9.8	82	18	0.7	8.9	3.5	0	0	0	0	0	0	2	0
1	327	1	1	68.824244	1	85.615385	103.34375	63.484375	37.5	24.3	202	11.6	163.25	17	0.9	8.1	4.3	1	1	0	1	0	0	3	1
1	328	1	0	66.945572	1	78.807692	99.483871	54.870968	37.17	18.9	261	7.9	132.8	14	0.1	8.5	3.8	0	0	0	1	0	0	5	1
1	329	0	1	65.192182	1	77.2	135.208333	71.791667	37.11	13.2	15	8.5	189.25	31	0.6	8.5	4.2	1	1	0	0	1	0	4	0
1	330	0	0	61.268085	0	76.916667	105.8125	53.40625	37.78	11	127	11.6	98.5	10	0.6	8.1	3	0	0	0	0	1	0	2	0
1	331	1	1	79.74745	1	100.555556	97.535714	55.214286	37.06	15.9	186	8.4	104.333333	32	1	8.7	4.2	0	0	0	1	1	0	2	0
1	332	1	1	84.025606	1	88.192308	110.36	57.2	38.5	11.6	85	11.7	276	34	1.6	7.8	3.3	1	1	0	1	1	0	2	1
1	333	1	1	28.385089	1	111.387097	116.709677	57.677419	36.44	13.4	65	7.6	111.5	24	0.7	7.3	3.7	0	0	0	0	0	0	4	1
1	334	1	0	57.353751	1	86.027778	125.77027	57.108108	36.67	7.7	26	7.8	216.52	49	4.1	8.4	4.8	0	0	0	0	0	1	10	1
1	335	1	0	81.218327	1	67.814815	103.806452	48.322581	37	22.7	151	10.9	80.5	30	2.5	9.1	3.8	0	1	0	1	0	1	3	1
1	336	1	0	71.536315	0	114.095238	95.409091	69.136364	36.94	19.8	407	9.7	169.666667	12	1	8	3.5	0	1	0	1	0	0	2	0
1	337	0	1	51.616313	0	70.32	103.333333	62.125	37	8	250	5.6	134	36	1.4	7.6	5.2	1	0	0	0	0	0	2	0
1	338	1	1	69.257364	1	87.37037	115.073529	63.5	36.78	18.4	47	6.9	151.125	32	1.8	9	3.4	0	0	0	0	0	1	8	1
1	339	0	0	74.429848	1	72.48	105.375	46.291667	36.83	7.1	45	6.7	253.090909	19	1.4	8.2	4.1	0	1	1	1	1	0	6	0
1	340	1	1	62.133989	0	81.5	120.92	59.24	37.39	13.8	25	8.1	111.666667	17	0.8	9.1	2.6	1	1	0	1	1	0	3	0
1	341	1	1	58.415111	0	84.1875	111.84375	59.46875	36.67	16.7	126	9	115.6	79	11.6	7.7	2.2	0	0	0	0	0	1	8	1
1	342	0	1	66.778965	1	70.916667	100.958333	62.416667	37.33	8.1	333	9.9	107	44	2.2	7.8	4.4	0	0	0	0	0	0	2	0
1	343	0	1	47.593744	1	73.461538	106.769231	50.692308	39.56	8.1	158	10	120.6	25	1.6	8.3	4.3	0	0	0	0	0	0	4	0
1	344	1	1	32.304319	1	101.777778	135.555556	71.555556	38.89	15.5	121	12.5	245.4	19	1	7.7	3.9	1	1	0	0	0	0	3	0
1	345	1	1	74.015971	0	87.884615	121.766667	45.333333	39.56	22	183	6.9	190.071429	30	0.8	8.3	3.5	1	1	0	0	0	0	6	1
1	346	1	0	76.94737	1	107.375	108.347826	59.869565	39.67	25.3	176	10.6	101.5	19	1.2	7.8	3.8	1	1	0	0	0	0	2	0
1	347	1	1	53.588337	1	93.153846	105.961538	58.576923	38.83	7.4	23	9.2	178.333333	52	1.4	7.4	3.7	0	0	1	0	0	0	4	0
1	348	1	1	37.705919	1	117.7	104.272727	63.272727	37.72	64.1	168	7.7	154.153846	34	1.2	7.8	4.3	0	0	0	1	0	0	2	1
1	349	1	0	74.339501	0	96.68	133.92	75.4	37	8.4	190	10.7	97.666667	20	0.7	9.1	3.1	1	0	0	0	0	0	2	0
1	350	0	1	76.870593	0	80.961538	98.44	43.28	38.61	18.7	208	10.7	145.6	17	0.7	8	3.6	0	0	0	0	0	0	4	0
1	351	1	0	76.126393	1	72.16	128.923077	61.192308	37	9.6	159	9.3	160.333333	16	1.1	8.7	3.9	0	1	1	0	0	1	3	0
1	352	0	0	55.487976	1	90.653846	99.461538	54.192308	38	16.7	264	7.9	149	26	1.2	8.2	3.3	0	1	0	0	0	1	4	1
1	353	1	0	56.54463	0	64.615385	87.48	53.56	37	16.6	81	6.9	91	46	2.1	9.2	3.8	1	0	0	0	0	0	7	1
1	354	1	0	91.34473	0	66.12	100.944444	61.074074	36.9	26	198	10.6	209.166667	73	2.6	7.7	5.3	0	0	1	1	1	1	4	1
1	355	1	0	67.224472	1	90.96	117.84	69.44	36.8	49.8	247	7.5	228.125	41	7.1	8.9	4.4	0	0	0	0	0	1	8	1
1	356	1	0	46.481467	1	109.96	95.24	68.88	37.11	16.5	133	10.5	141	17	3.1	8.2	3.3	0	0	0	0	0	0	3	1
1	357	1	1	72.316976	1	82.433333	108.344828	54.275862	38.1	13.8	171	8.3	119.111111	24	1.2	7.1	4.1	1	0	1	0	0	0	3	1
1	358	1	1	88.784764	1	61.407407	99.875	58.458333	35.33	6.4	79	7.7	95.8	103	3	8.9	4.7	0	0	0	1	1	1	6	0
1	359	1	0	64.33412	0	97.482759	98	61.35	37.44	8.4	84	11.9	118.25	16	0.7	8.3	3.7	0	0	0	1	0	0	4	1
1	360	1	0	86.980197	0	91.923077	119.75	72.583333	37.17	15.4	289	8.1	110.4	20	1.7	8.4	3.7	1	0	0	1	0	0	5	0
1	361	1	0	75.094806	0	107.178571	106.142857	36.107143	37.11	31.8	310	9.5	94.857143	45	5.4	9.8	4.2	0	0	0	1	1	1	5	1
1	362	0	1	89.614869	0	88.961538	122.115385	58.576923	37.22	9.7	158	8.6	106	15	1.1	8.2	4.3	1	0	0	0	0	0	2	0
1	363	0	1	59.155563	1	84.444444	113.357143	63.142857	38.33	22.9	172	12.1	141.4	11	0.7	8.2	4.2	0	0	0	1	0	0	3	1
1	364	1	1	56.899502	0	79.4	136.333333	50.242424	37.83	13.1	231	8.2	252.357143	50	2.5	8	3.9	0	1	1	1	0	1	3	0
1	365	0	1	78.234751	0	74.285714	104.904762	47.52381	37.06	22.8	158	10.8	108.25	23	1	7.8	3.6	0	0	0	0	0	0	3	1
1	366	1	1	81.198802	0	100.785714	92.211111	55.633333	36.89	19.1	282	10.4	161	46	1.5	7.8	3	1	1	0	0	0	0	4	1
1	367	1	1	60.911692	0	77.384615	104.5	61.25	39.06	13.7	324	8.2	96	19	0.8	8.3	4.3	0	0	0	1	1	0	4	1
1	368	1	0	78.643056	1	97.961538	124.7	48.966667	36.83	8.9	18	6.1	249.8	143	7.4	8.8	4.6	0	1	1	1	1	1	2	0
1	369	1	1	79.664809	0	70.615385	118.16	58.4	37.06	35	102	7.3	194.714286	92	1.8	8.5	4.8	0	1	0	0	0	1	3	1
1	370	0	0	71.201295	0	101.107143	109.28	73	36.72	22.3	303	12.3	139.1	24	0.5	9.6	4.7	1	1	0	0	1	0	2	0
1	371	1	0	67.600593	0	104.1875	121.743902	60.682927	37.5	13.1	73	11	116.428571	33	1	9.2	3.8	0	0	1	1	0	0	3	0
1	372	1	0	62.910468	1	72.041667	114.72973	67.216216	37.94	20.6	259	12.9	120.8	17	1.1	8.7	3.8	0	0	0	0	0	0	3	1
1	373	1	1	49.428228	1	53.794872	146.923077	71.153846	37.1	12.6	215	11.8	115.2	10	0.6	8.2	3.3	0	0	0	0	0	0	4	1
1	374	1	0	49.410152	0	108.178571	101.392857	56.535714	38.33	8.9	117	10.7	87.6	18	1.1	8	3.7	0	0	0	0	0	0	4	0
1	375	0	0	57.943637	0	104.75	97.083333	57.291667	37.44	14.9	271	10.2	89	7	0.4	6.7	3.7	0	0	0	1	1	0	3	1
1	376	1	1	86.206326	1	87.307692	148.458333	67.75	37.28	30.8	159	11.3	120.8	29	0.9	8.6	3.7	0	0	0	1	0	0	2	0
1	377	1	0	49.011079	0	100.967742	164.607143	79.714286	38.22	17.3	233	8	231	19	0.5	9	3.1	1	1	0	1	1	0	2	0
1	378	0	0	81.250365	0	58.40625	113.64	45.88	37.33	7.6	158	8.4	97.333333	58	2.2	9.1	3.1	0	1	0	1	1	1	3	0
1	379	1	1	60.647212	1	126.538462	105.28	74.44	37.78	39.7	342	14.3	127.25	25	1.3	7.5	2.8	0	0	0	0	0	0	2	0
1	380	1	1	91.221311	1	71.72	104.854839	59.870968	37.83	41.2	251	8.1	147.6	24	1	7.2	4.8	0	1	0	0	0	1	4	0
1	381	0	1	63.366201	1	122.92	118.1	82.4	37.83	24.4	51	12	227.666667	41	1.6	7.8	4.1	0	0	0	1	0	0	4	0
1	382	1	0	62.925748	1	97.681818	108.041667	53.416667	37.22	56.7	161	8.9	188.227273	24	1.3	8.6	5.7	1	1	0	0	1	0	4	1
1	383	0	1	83.358107	0	105.956522	117.05	65.15	36.83	6.8	229	10.9	186.8	15	0.9	10.2	3.8	0	1	0	0	0	1	2	0
1	384	1	0	66.419419	1	111	148.5	92.958333	37.61	13.4	134	11.6	110	10	0.8	9.1	3.2	1	0	0	0	0	0	3	0
1	385	0	1	46.979256	1	87.333333	101.2	59.958333	36.78	26	418	8.5	135	50	1.2	7.8	4.7	0	0	0	0	0	0	4	1
1	386	1	1	72.403211	0	71.666667	154	44.62963	37.11	9.9	222	7.9	128.166667	29	6.7	8.7	3.4	0	1	0	1	1	1	2	0
1	387	0	1	52.23782	1	108.642857	122.24	72.92	38.67	23.3	170	8.3	106.6	13	1.1	9.9	2.8	0	0	0	0	0	0	3	0
1	388	1	1	61.187591	1	94.939394	113.84375	65.359375	38.67	10.2	240	11.1	143	8	1.1	8.3	2.8	0	1	1	1	0	1	2	1
1	389	1	1	85.308294	0	93.096774	99.133333	55.833333	37.67	7.7	93	10.2	95	31	1.7	8.2	4.2	0	0	0	1	1	0	2	0
1	390	1	1	71.496499	0	58.695652	111.086957	49.478261	36.89	33.9	311	8.8	83.5	17	1.1	8.6	3.4	0	1	0	1	1	0	2	0
1	391	1	0	79.183212	1	108	105.72	61.56	36.89	20.7	200	10.9	118	20	0.8	8.6	4.4	0	0	0	0	0	0	2	0
1	392	0	1	80.055385	0	117.416667	116.73913	52.130435	38.39	25	939	8.6	84.875	8	0.4	7.3	3.9	0	1	0	0	0	0	2	0
1	393	1	0	70.689073	0	95.071429	112.75	53.821429	37.72	16.9	119	7.6	156.666667	54	1.9	7.7	4.3	0	1	0	0	0	1	4	1
1	394	1	0	34.903965	0	66.12	96.115385	66.038462	36.2	10.4	178	8.5	121	14	0.8	8.6	3.5	0	0	0	1	0	0	3	1
1	395	1	1	91.701902	1	111.125	99.266667	64.533333	37.17	10.4	142	11.4	234	52	2.5	9.3	4.9	0	0	0	1	0	1	2	1
1	396	1	0	50.396725	1	69.68	130.833333	71.208333	37.06	7.8	115	8	90	78	3.7	9.6	3.6	0	1	1	0	0	1	3	0
1	397	1	1	78.028778	1	71.40625	102.193548	64.258065	37.06	1	17	6.7	220	65	4.5	7.9	3.6	0	0	1	0	0	0	4	1
1	398	1	1	77.738201	1	89.344828	105.142857	55.571429	37.22	14.3	396	9.1	137.5	38	1.6	7.8	3.3	1	0	0	0	1	0	4	1
1	399	1	0	61.919252	0	111.230769	115.04	58.8	36.94	12	731	7.4	115	14	0.6	9.1	3.9	0	0	1	0	0	0	2	0
1	400	0	0	71.006638	0	75.037037	151.5	73.913793	37	8.8	222	10.6	106.75	9	0.7	8.6	2.6	0	0	0	0	0	0	2	0
1	401	1	1	78.527529	0	85.592593	85.363636	48.818182	36.72	10.7	358	10.3	97.333333	44	3.3	8.2	3.6	0	0	0	1	1	0	2	1
1	402	1	0	74.168911	1	81.9	110.733333	53.9	37	15.2	24	8.1	102	92	1.8	10.1	3.1	0	0	0	1	0	1	5	1
1	403	1	1	61.034656	1	98.625	131.5	88.875	36.89	5.7	212	13.4	131.714286	85	10.4	11.1	4	0	1	0	1	0	1	6	0
1	404	0	0	64.126896	0	101.04	113.772727	63.318182	38.61	21.5	202	5.8	88.5	11	0.7	7.5	3.1	0	0	0	0	0	0	4	0
1	405	1	1	69.151412	1	98.307692	103.64	56.2	38.72	20.7	275	10.6	134	32	0.7	8.5	3.9	0	0	0	0	0	0	2	0
1	406	0	0	72.95177	0	109.583333	139.708333	86.791667	37.33	11.2	231	9.5	72.666667	17	0.5	8.2	3.3	0	0	1	1	1	0	2	0
1	407	0	0	77.766214	1	97.875	152.75	63.833333	37.06	13.2	426	12.9	150.25	25	1.2	8.2	4.2	0	1	0	0	0	1	2	0
1	408	1	1	63.451232	0	69.153846	129.833333	64.708333	37.22	6.9	126	6.3	74.25	36	4.7	9.4	3.7	0	0	1	1	1	1	5	0
1	409	1	0	76.760525	0	66.571429	122.571429	59	37	22.4	74	8.9	197.666667	67	1.5	8.1	3.5	1	0	1	1	1	0	4	0
1	410	1	0	60.014009	1	97.52	102.277778	58.555556	37.72	7.1	215	10.2	314.545455	21	1.5	8.7	3.7	0	1	0	0	0	0	6	1
1	411	1	1	85.412339	1	101.034483	125.269231	75.307692	38.11	6.5	187	13	111	14	0.8	8.1	3.2	1	0	0	0	0	0	2	0
1	412	1	0	38.713261	0	98.043478	159.75	78.625	37.61	12.3	331	7.2	116.833333	25	7.1	9.1	4.9	0	1	0	0	0	1	4	0
1	413	1	1	24.482399	1	105.90625	125.28125	65.9375	39.28	31.2	232	13.3	141.166667	13	1.1	8.9	3.3	0	0	0	0	0	0	4	1
1	414	1	1	89.721548	0	75.538462	93.916667	51.625	36.83	12.5	215	8.1	119.666667	29	1.7	7.2	4.5	0	0	0	1	1	1	4	1
1	415	0	0	63.234052	1	87.538462	104.615385	74.769231	37.17	1.1	15	7.9	164.666667	11	0.8	7.5	2.3	1	1	0	0	0	0	2	0
1	416	1	0	60.164868	1	114.576923	111.481481	74.740741	37.44	27.3	169	13	142.4	38	2.4	9	4.5	0	1	0	1	1	0	2	0
1	417	1	1	89.990098	0	59.576923	93.6	44	36.5	26.8	155	8.7	118	73	4.4	8.7	3.5	0	0	0	0	0	1	4	0
1	418	1	0	60.464768	0	121.851852	92.115385	64.807692	37.28	18.5	201	9.1	132.5	10	0.3	8.1	3.2	0	0	0	0	1	0	3	1
1	419	1	1	66.111404	0	76.4	116.08	50.12	35.94	19.9	167	9.8	137	13	0.2	8.5	3.4	0	0	0	0	0	0	4	0
1	420	1	0	88.672459	0	99.393939	103.111111	51.259259	36.22	19.2	277	11.2	186	59	1.9	6.9	3.9	0	1	0	0	1	1	4	1
1	421	0	1	91.070568	1	67.769231	116.12	57	37.17	10.8	157	10	129.666667	18	1	8	3.4	0	0	1	1	1	0	2	1
1	422	1	0	77.99628	1	126.809524	95.928571	49.5	37.22	51.4	60	7.5	91.5	67	2.7	8.2	6.1	0	0	1	0	0	0	5	0
1	423	1	0	74.075541	1	108.142857	106.977778	50.2	36.78	12.4	136	10.7	130.875	70	4.8	7.4	4.3	1	0	0	0	1	0	10	1
1	424	0	1	91.292449	0	100.473684	149.086957	75.608696	37.44	16.2	265	13.7	104.666667	11	0.7	8.5	3.2	1	0	0	0	0	0	2	0
1	425	1	0	94.57489	1	74.230769	102.269231	37.038462	37.33	10.7	127	8	105.5	80	4.9	8	5	0	0	0	1	1	1	3	0
1	426	1	1	57.054934	0	101.09375	94.166667	70.666667	36.94	13.1	121	7.8	143.428571	16	0.8	8.9	3.3	1	0	0	0	0	0	2	1
1	427	1	0	81.388359	1	106.552632	97.783784	56.648649	37.06	36.8	166	13	298.142857	36	1.6	8.2	3.9	1	1	1	1	0	0	2	1
1	428	1	0	74.050843	1	91.8	115.73913	56.608696	37.44	18.9	309	8.7	76.4	22	0.9	8.5	3.7	0	0	1	0	1	0	3	0
1	429	1	0	73.580346	1	106.272727	105.608696	60.304348	37.33	33.1	72	14	114.375	65	5.3	8.3	4.6	1	0	0	1	1	0	8	1
1	430	1	1	50.295525	0	81.130435	119.869565	63.913043	38.33	13.2	256	10.4	110.166667	17	0.5	8.3	3.4	1	1	0	1	0	0	2	1
1	431	1	1	32.265085	0	109.931034	145.4	93.52	37.33	12.3	195	7.5	117.5625	116	32.3	9	4.1	0	0	0	0	0	1	4	0
1	432	0	1	74.137723	1	78.222222	115.514286	44.685714	37	22.9	158	12.1	114.7	24	0.9	6.5	3.5	1	1	0	0	0	0	3	1
1	433	0	1	69.955059	0	99.677419	108.407407	66.444444	36.94	13	317	10.9	146	13	0.6	8.7	3.9	0	0	0	1	0	0	2	0
1	434	1	1	74.842891	0	100.653846	108.285714	54.910714	38.06	20.7	102	11.2	110.666667	17	1	7.6	3.7	1	0	0	0	0	0	3	1
1	435	0	1	72.437756	0	106.4	109.916667	46.666667	37.44	11.1	243	8.7	114	14	1	7.7	2.9	1	0	0	0	0	0	3	1
1	436	1	1	74.230237	1	60.241379	136.612903	66.677419	37.5	11.7	100	7.2	142.2	24	2	8.4	3.4	0	0	0	0	0	1	4	0
1	437	1	1	47.407224	1	103.862069	124.833333	73.439394	39.2	12.9	88	7.4	187.846154	20	2	7.3	3.1	0	0	0	0	1	0	2	1
1	438	1	0	79.692393	1	55.923077	87.16	56.2	36.72	5.8	103	11.2	87	28	1.7	8.6	3.1	0	0	0	0	0	0	2	0
1	439	1	1	47.913742	0	111.84	95.833333	55.541667	38.72	6.2	110	6.6	148.333333	57	1.5	7.3	3.2	1	0	0	0	1	0	6	0
1	440	1	1	61.294163	1	101.5	109.972222	57.861111	39.11	19.1	105	8.9	134.833333	47	1.7	8.2	4.5	0	0	0	0	0	0	9	1
1	441	1	0	75.468234	0	117.043478	115.21875	60.96875	36.94	21.1	460	7	96.5	28	0.8	7.8	4.2	1	0	0	1	1	0	3	1
1	442	1	1	60.018466	1	100	102.727273	63.181818	36.83	23.3	239	11.8	104.2	115	16.2	9.3	5.2	0	1	0	0	0	1	4	0
1	443	1	1	66.002913	1	85.296296	97.544118	53.323529	37.89	12.5	151	6.6	158	11	0.9	8.7	4.6	0	0	0	0	1	0	2	0
1	444	1	1	80.269142	1	91.5	140.6	72.32	37	10	258	9.1	147.5	38	2.2	8.4	4.5	0	1	0	1	1	1	2	0
1	445	1	0	58.683997	0	91.615385	119.676471	60.304348	36.83	19.6	115	7.5	136.444444	63	3.8	8.3	3.6	0	1	1	1	0	1	12	1
1	446	1	1	71.876131	0	76.310345	107.147059	62.117647	37.17	25	51	6.1	140	23	3.6	8.8	4.3	0	1	1	1	1	1	7	1
1	447	1	0	84.677576	0	73.541667	120.041667	48.875	37.33	12.2	211	9.6	104.25	37	1.1	9	3.3	1	0	0	1	0	0	4	0
1	448	1	0	91.233108	1	103.148148	121.68	76.52	37.28	11.7	209	8.1	107.5	22	1.1	8.1	3.8	1	0	0	1	1	0	3	0
1	449	1	1	53.508575	1	90.034483	113.392857	55.071429	39.22	6.9	37	10	117.333333	22	0.7	8.2	3.4	1	0	0	0	0	0	6	0
1	450	0	1	45.152237	1	80.555556	106.666667	51.037037	38.89	16.1	270	11.7	101.333333	21	0.9	8.2	3.8	1	0	0	0	0	0	7	1
1	451	0	1	63.263525	1	98.541667	102.2	58.36	38.22	0.9	113	9.9	109	30	1.5	7.7	3.3	0	0	0	0	0	0	3	0
1	452	1	1	75.342013	1	96.62963	113.72	47.84	38.78	15.3	396	9.1	139.857143	120	4	8.3	4.7	0	0	0	0	0	1	8	0
1	453	0	0	79.123088	0	112.685714	86.772727	68.294872	37	8.3	115	8	121.5	28	2	10.7	2.9	0	0	0	1	0	1	3	0
1	454	1	0	50.531864	0	101.269231	90	54.153846	37.5	31.3	135	6.7	120	56	1.3	8.9	3.5	0	0	0	0	0	0	5	1
1	455	1	0	70.404855	1	74.290323	106.606061	47.242424	37	13.7	244	8.4	98.714286	11	2.1	7.5	3.5	0	1	1	1	1	1	3	1
1	456	1	0	85.416181	1	80.84	104.208333	43.916667	37.17	17.1	237	9.1	105.666667	54	3.1	7.7	4.4	1	0	1	0	0	0	3	0
1	457	1	0	89.155209	1	101.151515	124.575758	66.484848	36.56	25.8	259	12.4	260.176471	30	1.3	7.8	3.2	0	1	1	0	0	0	8	1
1	458	0	0	61.839886	0	110.233333	133.642857	68	38.22	16	147	11.5	170.333333	19	0.4	10.3	3.5	0	0	0	0	0	0	2	1
1	459	1	0	85.521827	1	64.153846	112.5	58.333333	37.28	8.6	216	9.7	97.6	30	1.9	8	2.7	0	0	0	1	1	1	3	1
1	460	1	0	86.1673	1	64.763158	97.5	53.117647	37.17	16.3	240	8.7	92.666667	32	1.4	9.1	3.3	0	0	1	1	0	1	3	1
1	461	0	1	20.579857	1	106.8	132.909091	76.454545	37.28	44.6	115	6.4	174.5	19	1.3	8.8	5	0	0	0	0	0	0	2	0
1	462	0	0	74.035123	1	70.36	107.4	67.36	35.94	16	232	10.8	164.5	36	1.5	7.9	3.4	1	0	1	0	1	0	4	1
1	463	0	0	43.194175	1	84.72	110	68.090909	38.11	22.4	147	10.9	130.333333	13	0.9	8.9	4	0	0	0	0	0	0	2	0
1	464	1	1	91.250928	0	85.12	104.44	63	36.39	29.1	301	7.8	143.833333	39	2.1	8.1	2.8	0	1	0	1	1	1	2	1
1	465	1	1	93.326758	1	105.24	96.083333	39.041667	36.83	32.6	39	11.9	77.777778	78	5.4	6.8	3.9	1	0	0	0	1	1	8	1
1	466	1	1	45.881577	0	101.75	111.583333	60.458333	37.8	8.5	94	11.3	117.5	42	0.7	9.6	3.5	0	0	0	0	0	0	2	0
1	467	0	1	86.138072	1	56.8	121.043478	60	36.78	7.4	174	14.2	109.333333	12	0.8	9	3.7	0	0	1	0	0	0	2	0
1	468	1	1	86.275495	1	75.272727	145.848485	68.242424	37.61	16.7	253	11.5	150	10	0.8	9.2	3.5	1	0	0	0	1	0	2	0
1	469	1	0	62.312312	1	130.142857	114.1875	71.40625	37.83	8.7	146	11.9	141	29	1.3	8.4	4.1	0	0	0	1	0	1	2	0
1	470	1	0	52.150096	0	104.153846	116.615385	65	38.78	30.9	742	8.9	93.714286	8	0.5	7.8	3.1	0	0	0	0	0	0	2	0
1	471	0	1	78.744484	0	79.416667	113.16	46.8	37.11	24.7	234	9	181.75	37	1.4	7.2	3.8	1	1	0	0	0	0	4	1
1	472	0	0	65.465892	1	96.28	123.8	67.08	36.94	6.2	293	8.8	133	9	0.9	8.1	4.1	0	0	0	0	1	0	2	0
1	473	0	1	81.166199	1	109.681818	142.681818	94.909091	37.17	9.9	185	13	130	18	0.9	9.6	3.9	0	0	0	0	0	0	2	0
1	474	1	1	78.538711	1	78.326087	129.189189	64.351351	38.17	9.9	152	13.9	102.5	15	1.1	8.7	3.9	0	0	0	1	0	0	3	0
1	475	1	1	89.831515	0	111.142857	104.666667	56.428571	37.11	29.6	289	10.8	101	54	2.2	8.3	4.3	0	0	0	0	1	1	2	1
1	476	1	1	39.380376	0	112.24	112.653846	58.846154	39.61	25.1	133	14.2	99.666667	3	0.5	6.4	3.4	1	0	0	0	1	0	5	1
1	477	0	1	63.428771	1	80.884615	121.64	63.96	37.83	5.3	53	8.3	125	12	0.6	8.1	3.6	1	0	1	1	0	0	2	0
1	478	1	1	60.640671	1	94.461538	112.884615	63.807692	37.67	18.7	141	11.5	138.388889	19	0.9	8.1	4.2	1	0	1	0	0	0	2	0
1	479	1	0	64.984967	1	89.96	117	60.76	36.83	18.7	240	11.2	97.8	44	2.7	8.3	4	0	1	0	0	0	1	6	0
1	480	1	1	53.805168	1	82.84	105.173913	62.869565	36.78	3.3	156	11.4	83.941176	69	3.3	6.3	4.8	0	1	0	0	0	1	2	0
1	481	1	0	91.119531	1	71.333333	105.857143	61.428571	36.5	13.7	132	9.4	146	89	3.6	8.5	5.9	0	1	0	1	0	1	2	0
1	482	1	0	61.757435	1	101.7	123.453125	83.515625	37.72	17	255	10.9	166.75	20	1.9	8.1	3.8	1	0	1	1	0	0	11	1
1	483	1	1	74.704046	1	99.44	110.24	51.32	37	9.7	238	8.2	95	13	0.5	8.5	3.6	1	0	0	0	0	0	2	0
1	484	1	1	49.631921	1	117.230769	111.75	69.583333	38.89	21.9	282	9.9	139.285714	15	1.1	8.4	3.3	0	0	0	0	0	0	3	0
1	485	1	0	74.037488	0	79.88	115.695652	44.043478	36.67	18.2	50	6.6	151.5	44	2	7.7	4.8	0	0	0	0	0	0	6	0
1	486	1	0	79.185435	1	96.857143	103.964286	49.25	36.83	14	241	10.5	95.166667	48	3.9	9.9	4.3	0	0	0	0	0	1	7	1
1	487	1	0	62.645609	1	97.36	108.2	69.84	37.28	23.4	389	9.8	233	23	1.2	8.2	3.6	1	1	1	1	0	0	3	1
1	488	1	1	84.058457	0	66.64	119.956522	49.583333	37	58	237	12.2	75.5	40	1.2	9.6	3.6	0	0	1	1	0	0	2	0
1	489	0	1	63.52011	1	99.48	139.041667	78.5	37.11	5	128	12.8	119.333333	5	0.5	8.4	3.1	1	0	0	0	1	0	2	0
1	490	1	1	89.658574	1	88.04	106.84	57.48	37.11	7.3	359	9.6	126	42	2.4	7.9	4.3	0	0	1	1	0	1	3	1
1	491	1	0	91.210819	0	88	110.833333	61.833333	36.83	15.9	361	10.1	181.5	27	1.4	8.5	3.8	1	0	1	0	1	0	2	0
1	492	1	1	63.857793	1	86.62963	90.789474	82.105263	37	20.2	66	7.7	125.8	21	1.3	8.5	4.8	1	0	0	1	0	0	7	1
1	493	0	1	83.083694	1	98.105263	104.583333	59.333333	38.72	18.5	299	7.2	112	24	1.3	8.7	4.4	0	1	0	0	1	1	2	0
1	494	1	1	87.433116	0	105.269231	115.608696	67.347826	37.39	12.9	187	8.9	129.5	43	2.3	8.4	4	0	0	0	1	0	0	4	1
1	495	0	0	50.266176	1	91.608696	96.130435	48.73913	37	5.7	131	8.4	169	10	2.2	7.9	3.2	0	0	0	1	1	1	7	0
1	496	0	1	30.596505	0	117.257143	104.375	67.9375	38.39	20.4	132	8.2	105	16	0.8	9.1	4.4	0	0	0	0	0	0	2	0
1	497	1	1	77.645559	0	69.111111	112.555556	59.555556	38.17	12.1	113	7.9	141.153846	26	1	8.6	4	1	1	0	0	0	0	5	1
1	498	1	1	55.758103	1	66.88	119	61.826087	37	9.7	148	11.5	94.5	15	0.7	8.3	3.8	0	0	0	0	0	0	2	0
1	499	1	0	82.570461	0	60.115385	109.36	40.96	36.94	6.8	134	10.4	73	34	7	9.6	4.5	0	1	0	1	0	1	9	0
1	500	1	0	76.295417	1	103	147.470588	96.117647	37.33	15.2	144	16.5	99	16	0.7	8.3	3.5	1	0	0	0	0	0	2	0
1	501	1	1	42.302927	1	87.666667	142.48	78.96	39.22	15.7	219	14	126	8	0.7	8.6	3.9	1	0	0	0	0	0	2	0
1	502	1	0	63.132984	0	65.2	159.266667	50.311111	37.22	8.2	166	11	114.8	27	6.7	8.6	3.8	0	0	0	0	0	1	3	0
1	503	1	1	81.280232	0	110.387755	95.285714	51.918367	39.39	27.9	265	9.3	120	14	0.9	7.8	3.6	1	0	0	0	1	0	5	0
1	504	1	1	63.360972	1	75.458333	98.956522	56.565217	37.22	7.9	220	10.3	101.142857	67	8.4	9.1	4.4	0	1	0	0	0	1	7	1
1	505	1	1	82.74979	0	90.666667	100.882353	58.647059	37.56	13.6	313	12.3	119.166667	43	0.6	8.6	3.5	0	0	0	0	0	0	3	1
1	506	1	0	89.056162	0	64.15	108.875	39.3	36.11	18.6	148	7.1	109.25	101	3.3	7.4	5.6	0	1	1	1	0	1	4	1
1	507	1	1	91.440058	0	75.785714	128.965517	53	36.94	14.1	275	12	127.333333	32	1.4	8.9	3.7	0	0	1	1	0	0	2	0
1	508	1	0	56.305539	1	90.62963	101.333333	68.62963	36.89	14.5	234	8.1	290.333333	42	5.1	8	4.1	1	1	1	0	0	0	4	0
1	509	1	0	37.276653	1	116.52	106.961538	64.423077	37.22	5.5	165	9.6	112	29	1	9.1	3.8	0	0	0	0	0	0	3	0
1	510	1	0	70.99097	1	107.138889	110.82	74.62	38.11	11.3	226	16.5	142.4	31	2.3	9.1	3.8	1	0	0	0	1	0	2	1
1	511	1	1	82.150001	1	73.583333	98.736842	59.210526	36.94	13.6	549	10.6	117.454545	19	0.9	9.1	4.3	0	0	0	0	0	0	2	1
1	512	1	0	64.171038	0	82.114286	117.243243	55.216216	37.28	17.6	364	9.6	152	46	1.8	9	4.7	1	1	0	0	0	0	3	1
1	513	1	1	42.514204	0	101.692308	99.666667	50.666667	36.89	14	258	6.4	111.333333	6	0.5	6.6	3.4	0	0	0	1	1	0	6	0
1	514	1	1	60.700571	1	105	100.083333	73.791667	38.11	37.7	288	10.1	115.4	66	3.1	8.3	4.9	0	0	0	1	0	1	4	1
1	515	1	0	34.609429	1	107	117.125	65.833333	37.89	18.2	148	9.4	111	8	0.9	8.1	4	0	0	0	0	0	0	5	0
1	516	1	1	47.685603	0	97.076923	120.692308	73.076923	37.28	3.5	9	7.4	142.8	16	0.8	8.2	3.3	0	0	0	0	1	0	6	0
1	517	1	0	66.139282	0	83.423077	131.291667	54.583333	37.17	25.6	293	9.4	281.75	35	1.5	8.6	3.4	1	1	0	1	1	0	3	0
1	518	0	0	77.428711	1	85.254545	106.415094	48.388889	36.94	20.4	126	6.5	105.5	23	0.9	7.6	3.2	0	0	0	0	0	0	3	1
1	519	1	1	88.547753	0	116.636364	112.681818	42.272727	38.67	37.1	342	9.5	305.333333	38	1.2	8.5	4.1	1	0	0	1	1	0	2	0
1	520	1	1	61.594558	1	75.380952	128.285714	61.619048	39.39	25.4	197	11.6	121	17	1.1	7.6	3.4	0	0	0	0	0	0	2	0
1	521	1	0	68.53364	0	65.04	105.2	74.2	37.28	17.9	74	15.2	290.714286	16	0.8	9.1	3	1	1	1	0	1	0	4	1
1	522	1	1	67.53079	1	85.695652	105.565217	62	36.67	29.5	94	5.8	260.4	15	1.3	8.7	3	0	0	1	1	1	0	10	1
1	523	1	0	62.132127	0	88.461538	143.414634	80.853659	37.1	4.9	22	4.6	201.045455	38	2.4	10.2	4.2	1	0	0	0	0	0	6	1
1	524	1	1	57.260522	0	99.285714	101.625	46.541667	39.11	12.1	590	7.1	102.666667	16	1.2	7.6	3.7	0	0	0	0	0	0	3	0
1	525	1	1	79.820542	0	100.038462	98.36	64.96	36.89	9.7	339	8.3	229.5	54	0.6	8.4	3.4	1	0	1	1	0	0	3	1
1	526	1	0	66.758061	0	125.178571	140.384615	90.423077	37	22.7	262	9.6	105.5	16	0.9	8.5	3	1	0	1	0	0	0	3	0
1	527	0	1	40.269446	0	114.269231	96.826087	58.26087	38.33	1.8	118	8.6	118	7	0.8	7.6	2.9	0	0	0	0	0	0	2	0
1	528	1	0	67.228247	1	99.804878	103.351351	47.243243	36.56	14.9	227	8.4	135.857143	30	1.1	7.1	3.2	0	1	0	1	0	1	6	1
1	529	1	0	81.980237	0	108.846154	117.48	69.4	37.44	16.6	216	13.8	103	25	1.1	8.5	3.8	1	0	0	1	0	0	2	0
1	530	1	0	64.448329	1	79.583333	113.25	74.958333	36.44	7.5	180	10.8	101.666667	42	2.5	9	4.1	0	1	1	1	1	1	2	1
1	531	0	1	83.489647	1	93.653846	134.458333	63.916667	37.72	10.5	264	8.8	122.6	26	1.1	8.5	3.7	1	0	0	1	0	0	3	0
1	532	0	1	69.232723	0	96.52	113.28	64.92	37.5	18.5	123	10	150.285714	11	0.7	8.5	3.3	1	0	0	0	0	0	3	1
1	533	1	0	59.194472	1	74.863636	103.608696	60.565217	36.56	12.7	281	11.5	199.333333	18	1.1	7.9	4.2	0	1	0	1	0	0	4	0
1	534	0	1	38.274121	0	101	105.407407	64.62963	37.11	21.5	476	9	132.333333	7	1	7.6	3.2	0	0	0	0	1	0	3	1
1	535	1	1	77.541521	0	81.405405	121.586207	54.275862	36.67	16.2	19	10.5	111.333333	55	1.9	9.2	3.7	1	0	0	1	1	0	3	0
1	536	0	1	91.187068	1	92.08	130.2	56.52	37.22	29.8	805	7.7	131.5	17	0.6	7.8	3.7	1	0	0	0	0	0	2	0
1	537	0	0	35.919797	1	112.8	119.869565	73.589744	37.5	9.1	222	12.1	126	6	1	8.4	2.8	0	0	0	0	0	0	5	0
1	538	1	0	70.277115	1	60.380952	123.142857	58.285714	37.33	17.3	325	9.8	140.4	81	1.8	8.6	5.2	0	0	0	0	1	1	4	0
1	539	1	0	55.159422	0	108.16	138.826087	81.347826	37.44	26.4	180	14.3	192.6	28	1	8.3	4.3	1	1	0	0	0	0	2	0
1	540	1	0	55.612766	0	95.435644	109.045455	69.329545	38.33	23.5	199	7	147.5	24	0.7	7.6	3.5	0	0	0	0	0	0	3	1
1	541	1	0	86.61792	0	72.391304	116.615385	43.461538	38	13.8	166	8.2	135	49	1.4	7	2.9	0	1	1	0	1	0	4	1
1	542	1	0	71.341991	1	98.785714	89.321429	62.035714	36.78	11.6	128	8.8	123.333333	61	3.4	8.7	3.5	0	0	0	1	0	1	4	0
1	543	0	0	60.554709	0	72.703704	114.923077	57	37.06	10	131	6.8	120.6	65	6.6	7.5	4.2	0	1	1	1	0	1	3	1
1	544	1	1	60.195909	1	114.603774	107.641509	68.735849	38.94	21.4	107	8.6	167.409091	16	1.4	12.1	3.7	1	0	0	0	0	0	4	1
1	545	1	0	63.487951	1	103.64	100.074074	64.814815	37.83	11.3	87	12.7	95.333333	13	0.8	8.7	3.7	0	0	0	0	1	0	4	0
1	546	1	1	88.53303	0	72.333333	118.208333	52	37	15	243	10.9	111	16	0.7	7.9	3.8	1	0	1	1	0	0	2	0
1	547	1	0	84.223834	0	86	108.293103	55.724138	37	23.3	115	7.5	154.125	39	1.7	8.6	4.3	0	1	1	0	0	1	3	1
1	548	1	0	91.167927	0	76.424242	119.40625	46.34375	37.33	14.1	137	8.3	105.428571	44	2.4	8	3.5	0	0	0	0	0	0	7	1
1	549	1	0	33.414676	1	126.818182	121.421053	74.315789	37.22	24.8	845	11.1	91.75	20	1.4	8.2	4.5	0	0	0	0	0	1	3	0
1	550	1	0	50.137122	0	85.928571	111.333333	62.723404	37.61	20.3	123	12	225.857143	34	2.4	8	3.4	0	1	0	0	1	1	3	1
1	551	1	1	61.091912	0	92.738095	104.133333	57.933333	37.78	32.6	173	4	271	67	5.1	8.5	5	0	0	0	1	0	1	6	1
1	552	0	0	91.734914	1	68.157895	115.814815	47.518519	37	14.3	253	9.7	100	26	1.2	9	3.5	1	0	0	0	1	0	2	0
1	553	1	0	80.867098	0	98.826087	114.541667	54.875	37.28	14.9	105	10.9	140.428571	24	2.1	7.5	4.3	0	1	1	1	1	0	3	1
1	554	1	0	74.134502	1	68.615385	118.6	54.25	37.67	10.8	171	13.6	126.666667	19	1.1	8.7	4	1	0	0	0	1	0	5	0
1	555	1	0	65.692317	1	83.923077	102.037037	55.037037	37.17	22.9	317	9.9	149.363636	100	5	8.5	6	0	0	0	0	1	1	4	1
1	556	0	0	36.576853	1	104.16	119.68	67.8	38.67	25.4	208	8.5	123.25	7	0.9	8.2	5.1	0	0	0	0	0	0	3	0
1	557	0	1	55.908968	0	107.12	101.08	75	38.06	6.8	169	9.5	108	18	1.1	8.3	3.5	1	0	0	0	1	0	3	0
1	558	1	1	88.225758	0	106.92	168	93.125	37.33	7.1	255	13.9	173.4	37	0.9	9.6	3.1	0	1	0	0	0	1	2	0
1	559	0	0	74.369945	1	79.5	122	54.72	36.78	3.1	136	7.8	117	23	0.8	7.6	3.4	1	0	0	0	0	0	2	0
1	560	1	0	59.891515	1	88.541667	123.772727	67.090909	37.06	24.3	485	8.9	201	55	3.3	7.5	2.8	1	0	1	0	0	0	2	0
1	561	0	1	76.617483	1	101.193548	104.171875	62.8125	37.61	19.7	318	11.2	164.625	55	2.7	8.6	4.6	1	0	1	1	1	0	6	1
1	562	1	1	82.220508	1	98.829787	92.055556	57.361111	37.22	4.8	183	8.3	131.333333	31	3.5	8.4	4	0	0	1	1	1	1	3	1
1	563	1	1	55.457843	0	95.291667	96.243902	55.439024	37.06	8.4	283	6.4	180.6	28	2.3	7.7	3.7	0	1	0	0	0	1	4	1
1	564	0	0	91.237618	1	84.257143	86.470588	50.470588	36.67	15.5	386	13.7	204	35	1.8	8.7	5	0	0	0	1	0	1	2	1
1	565	1	1	69.233806	0	75.727273	90.542857	45.985714	37	15.4	188	9.2	115.5	64	2.6	7.2	4.7	0	0	0	0	1	1	3	1
1	566	1	0	55.654252	1	119.041667	118.166667	61.083333	37.17	23.9	40	5.5	107	71	1.3	8.2	5.2	1	0	0	0	1	0	3	0
1	567	1	0	50.179173	1	112.888889	111.5	67.461538	37.5	15.8	203	9.1	102.333333	11	0.2	8	4.4	0	0	0	0	0	0	2	1
1	568	1	0	50.642816	1	59.269231	134.115385	63.596154	37.67	5.2	35	8.5	217.6	55	3	9.1	3.4	0	1	0	0	0	0	10	0
1	569	1	1	54.717962	0	115.772727	153.25	66.9	39.1	7.6	25	10.9	180.8	35	0.9	7.4	3.4	1	1	0	0	1	0	5	0
1	570	1	1	78.420654	1	116.56	106.384615	52.923077	37.17	35.4	111	5.8	120.846154	111	4.7	9	5	0	1	0	1	1	1	5	1
1	571	1	0	75.533514	1	77.945946	98.431818	55.045455	37.44	6.3	187	7.5	104	42	2.1	8.1	4.7	0	0	0	1	1	1	4	1
1	572	1	1	51.862967	0	87.923077	123.75	72.166667	36.94	31.8	236	10.1	113.6	7	0.4	8	3.2	1	0	1	0	1	0	2	0
1	573	1	0	32.555615	1	71.130435	113.541667	64.833333	37.9	8.4	116	10.6	130.666667	15	1.9	8.1	4.8	0	0	0	0	0	0	3	1
1	574	1	0	52.826724	1	70.62069	98.206897	45.241379	37.17	26.6	81	10.7	105.6	126	11.4	9.1	3.1	0	0	0	0	0	0	10	1
1	575	0	1	68.645843	0	88.125	99.826087	58.782609	37	2.6	59	7.9	147	13	0.6	7.4	3.2	1	0	0	0	0	0	3	1
1	576	1	0	67.393124	1	106.766667	111.793103	56.758621	37	9.3	183	7.4	83.666667	16	1.4	6.9	3.3	0	1	0	1	1	1	4	0
1	577	1	0	79.665715	0	71.666667	100.708333	42.5	36.67	14.4	348	8.2	100.5	28	1.8	9.9	3.6	1	0	0	0	0	0	2	0
1	578	1	0	73.349543	0	97.346154	151.833333	113.916667	37	7.6	224	14.3	133	5	0.6	9.2	3.5	0	0	0	0	0	0	2	0
1	579	0	0	47.655192	0	74.576923	123.25	78.75	37.28	9	122	10.2	107	12	0.5	7.6	4.1	0	0	0	0	0	0	2	0
1	580	0	0	91.749851	1	64.230769	93.347826	52.391304	36.83	12.4	200	7.7	97	33	1	8.3	4.1	0	0	1	1	0	1	2	0
1	581	1	1	85.17735	0	110.333333	102.807692	43.423077	37.78	29.9	369	9.5	110	16	1.3	8.6	3.3	0	0	0	0	1	1	5	1
1	582	1	1	74.539368	1	80.580645	111.967742	48.612903	37.8	17.7	94	9.8	129.818182	15	1	8.5	4	1	0	0	0	0	0	2	0
1	583	1	0	69.368251	0	94.12	117.12	62.88	37.44	12.4	134	7.8	132.125	19	1.4	8.4	3.6	0	1	1	1	1	1	5	1
1	584	1	1	64.553284	1	49	105.537037	67.777778	36.89	27.4	197	15.1	146.142857	20	1.2	8.6	3.4	0	0	1	1	0	0	4	1
1	585	0	0	42.663516	1	92.185185	111.826087	67.347826	37.11	0.7	111	7.1	103	14	0.5	7.6	2.8	0	0	0	0	0	0	4	0
1	586	0	0	91.570263	0	68.32	100.6	42.8	36.83	20.4	87	6.7	312.285714	84	4.4	6.6	4.6	0	1	0	1	0	1	3	1
1	587	1	0	67.388618	1	117.230769	117.56	56.52	39.28	14.8	113	11.2	144.285714	54	1.2	8.2	2.2	1	0	0	1	0	0	2	1
1	588	1	1	70.494109	1	74.25	105.708333	61.5	38.5	44.1	139	9	110.666667	53	5.2	7.4	4	0	1	0	1	0	1	6	1
1	589	0	1	54.111646	1	60.166667	98.409091	62.772727	36.94	6.4	210	11.1	73	15	0.4	9.3	3.9	0	0	0	1	0	0	4	0
1	590	1	0	75.271405	0	113.185185	108.961538	65.769231	36.72	31.5	173	12.9	131	44	2.4	8.4	3.9	1	0	0	0	0	0	4	1
1	591	0	1	56.83935	1	105.92	112.92	74.04	37.94	35.6	99	9.6	87	88	6	8.4	4.3	1	1	0	0	0	0	10	1
1	592	1	0	56.94653	1	103.09375	105.16129	53.870968	36.94	21.8	217	11.5	126.6	43	7.1	7.8	3.5	1	0	0	0	0	0	2	1
1	593	0	1	62.426403	1	98.32	161.52381	89.142857	37.72	13.6	265	14.9	143.5	11	0.7	8.7	2.9	0	0	0	0	0	0	2	0
1	594	1	0	84.292093	0	49.666667	90.392857	43.75	36.44	7.4	204	9.2	114	67	2.8	8.8	4.4	0	0	0	1	1	1	6	0
1	595	1	1	59.29467	1	98.068966	102.576923	66.230769	38.44	10.4	273	11	106.666667	30	2.3	9.5	3.8	0	0	0	0	0	0	3	0
1	596	1	1	84.730187	0	78.535714	113.032258	55.145161	36.89	11.6	103	6.2	128.541667	15	0.9	7.3	4.5	1	1	0	0	0	0	2	0
1	597	1	1	57.168665	1	93.576923	104.56	60.28	39.33	17.3	103	9.2	112.714286	60	0.8	9	5.3	1	0	0	0	1	0	4	0
1	598	1	1	81.569982	0	99.294118	111.085714	49.285714	37.28	22.1	251	9.4	174.333333	43	2.1	8.5	3.8	1	1	0	1	0	0	2	1
1	599	0	0	24.752524	0	108.615385	110.583333	71.25	37.28	32.5	455	10.8	161.53125	16	1	7.8	3	0	1	0	0	0	0	2	0
1	600	1	0	87.937303	0	96.192308	119.461538	62.961538	36.67	22.2	237	11.6	178	29	1.1	10.4	4.5	1	0	1	1	1	0	2	0
1	601	1	0	42.315172	1	94.909091	140.530303	82.924242	37.5	7.1	77	12.9	131.833333	10	0.8	9.1	3.4	1	0	0	0	0	0	7	0
1	602	0	1	70.637509	0	60.615385	124.925926	61.407407	37.11	10	139	10.8	109.5	13	0.6	8.7	3.5	1	0	0	0	0	0	2	0
1	603	0	0	46.285765	1	91.423077	123.958333	79.958333	37.67	7.1	105	10.6	123	11	1	7.7	3.9	1	1	0	0	0	0	2	0
1	604	1	0	74.155688	1	80.354839	93.870968	50.064516	37.67	17.6	212	9.3	140.25	128	3.8	9	4.7	0	1	0	1	1	1	5	1
1	605	1	0	68.705215	1	86.928571	106.296296	61.962963	37.56	9.8	306	9.4	105.6	7	0.8	8.5	3.8	1	1	0	1	1	0	2	0
1	606	1	1	83.48798	0	88.291667	101.666667	50.25	37.72	53.7	299	8.3	133	31	0.8	7.7	3	1	0	0	0	0	0	5	1
1	607	0	1	87.324471	0	84.827586	132.740741	60.074074	37.83	13.4	199	10	131.4	17	0.8	8.4	3.8	1	0	0	0	0	0	2	0
1	608	1	1	85.67881	1	47.041667	129.782609	51	39.44	6.2	107	8.2	116	32	1.5	7.7	4.3	0	0	0	1	0	1	2	0
1	609	1	0	53.513691	1	67.4	136.833333	62.541667	39.5	6.3	40	7.8	152.3125	40	3.7	13.2	4.7	0	0	0	0	0	0	9	0
1	610	1	1	75.055725	1	97.884615	130.68	73.08	39.33	12.8	283	9	124.166667	85	2	8.8	4	1	0	0	0	0	0	5	0
1	611	1	1	74.194367	1	91.068966	105.206897	63.517241	36.94	10.7	159	12.2	150	54	1.8	8.9	5	0	0	1	1	0	1	2	0
1	612	0	1	63.850743	1	79.192308	119.6	49.12	36.89	104.8	207	9.4	100	48	3	8.8	3.6	0	0	0	0	0	0	3	0
1	613	1	0	79.270815	1	107.857143	97.965517	49.827586	38.44	27.9	384	10	127.333333	25	1.2	7.6	5	0	0	1	1	0	0	3	1
1	614	1	0	41.165697	0	94.55	128.058824	88.823529	37.44	8.4	205	7.9	81	49	19.7	7.9	3.9	0	0	0	0	0	1	4	0
1	615	1	0	69.458058	1	97.884615	133.5	52.423077	38.11	31.1	1092	7.2	106	19	1.7	8	4.2	0	0	0	0	0	0	3	0
1	616	0	1	92.819351	0	89.52	100.6	72.28	36.5	6.5	119	11.6	121	45	0.9	8.1	3.6	0	0	0	1	0	0	3	1
1	617	0	0	51.971918	1	88.5	117.076923	66.884615	37.11	8.1	72	15.3	95	20	1.2	7.5	2.9	0	0	0	0	0	1	6	0
1	618	0	1	86.539128	1	92.740741	147	85.208333	37.83	129.7	91	13.7	83	19	1.1	8.5	4.2	0	0	0	0	0	1	2	0
1	619	1	0	41.731931	1	88.2	111.65625	63.21875	37.39	58.8	188	8.6	218.909091	36	1.2	7.7	5.4	0	0	0	0	0	0	3	1
1	620	1	1	27.674201	1	124.866667	143.137931	93.103448	39.56	20	206	15.5	164.25	15	1.6	8.6	4	1	0	0	0	0	1	2	1
1	621	0	0	80.645745	1	90.466667	117.2	61.92	38.22	10.4	337	6.3	140.75	27	0.7	7.5	3.6	1	1	0	0	0	0	2	0
1	622	0	1	75.821586	0	91.153846	144.04	59.8	38.6	21.6	285	11.9	99.142857	14	0.6	9.2	2.9	1	0	0	0	0	0	2	0
1	623	1	1	78.557874	0	84.576923	103.208333	58.916667	38.83	106.1	63	9.5	185.666667	40	1.7	7.9	4.7	0	1	0	1	0	1	5	1
1	624	1	0	52.029507	0	115.416667	113.565217	78.478261	37.06	6.4	115	5.3	187	5	0.7	8.2	3.4	1	0	0	0	1	0	6	0
1	625	0	1	85.369899	1	68.52	126.958333	64.625	37.06	9.8	144	8.3	121.5	15	1.9	7.6	4.2	0	1	1	1	0	0	2	0
1	626	1	0	74.288958	1	98.833333	100	58.809524	36.72	27.1	177	10.3	99	58	1.8	8.8	3.6	0	0	1	1	0	1	4	1
1	627	1	0	77.012668	1	105.205882	113.25	69.3625	36.67	13.5	161	12.1	129.25	33	1.3	7.6	3.9	0	1	0	0	0	0	2	0
1	628	1	0	60.212501	0	89.791667	96.041667	44.791667	36.83	8.5	27	6.5	86.4	22	4	10.8	4.1	0	1	0	1	1	1	4	0
1	629	1	0	62.757118	1	104.575	115.325	65.925	37.28	8.3	220	10.7	145.75	24	1.7	8.3	4.3	1	0	0	0	0	0	3	1
1	630	1	1	63.319567	0	105.354839	126.633333	59.833333	36.89	28.4	86	8.1	149.666667	38	3	11.4	3	0	0	0	0	0	0	6	0
1	631	1	0	41.951857	1	102.72	123.217391	78.565217	37.78	7.2	281	8.4	157	13	0.6	8.3	3.7	0	0	0	0	0	0	5	0
1	632	1	0	75.001165	0	64.458333	118.25	68.5	36.83	12.2	246	10.7	227.166667	24	1.6	8.9	3.6	0	1	1	1	0	1	2	0
1	633	1	1	27.922286	1	132.846154	122.346154	66.884615	38.67	21.3	419	9.4	123	12	0.6	8.2	3.9	0	0	0	0	0	0	2	0
1	634	1	0	54.800103	1	109.621622	118.513514	53.810811	37.94	14.4	115	6.4	172.5	53	2	8.6	3.2	0	1	0	1	1	1	5	1
1	635	0	1	50.147906	1	115.740741	148.203704	75.314815	38.4	6.8	113	9.5	97.6	10	0.6	8.2	3.2	0	0	0	0	1	0	2	0
1	636	1	0	73.383164	0	73.115385	111.115385	49.269231	37.56	15.6	143	9.3	87.9	33	6.6	8.1	3.6	0	1	1	0	1	1	6	1
1	637	1	1	56.448772	1	109.173913	137.045455	86.181818	39.3	12.5	223	14.8	292	10	1.6	9.5	3.6	0	1	0	0	0	0	2	0
1	638	1	0	87.248194	1	75.181818	107.681818	61.545455	36.11	7	274	9.8	99	16	0.7	8.8	4.1	0	0	0	0	1	0	2	0
1	639	0	0	21.850986	1	109.607143	117.9	64.65	38.78	24.1	138	13.9	108.5	19	1.1	8.1	4.3	0	0	1	0	0	0	2	1
1	640	1	1	62.574102	1	114.653846	139.961538	92.576923	37.17	12.2	107	12.3	128.6	14	0.7	8.3	3.6	1	0	0	0	0	0	2	0
1	641	1	0	64.170611	1	97	100.708333	59.75	37.06	10.5	146	11.2	151.666667	14	0.5	8.7	3.8	1	1	0	0	0	0	2	0
1	642	1	1	37.16033	0	121.538462	102.25	71.125	36.83	25	185	9.8	126.5	2	0.3	7.6	3.1	0	1	0	0	0	0	4	0
1	643	1	1	42.671615	1	114.846154	114.6	66.44	39.28	7.2	131	11.5	103	9	1.5	8	3.6	0	0	0	0	0	1	2	0
1	644	0	0	49.522405	0	85.666667	107.909091	76.363636	36.78	19.8	171	9.2	105.5	6	0.8	7.6	3.6	0	0	0	0	0	0	4	1
1	645	0	1	78.738738	1	94.92	144.928571	66.767857	39.39	21	266	10	206.533333	19	1.1	8.6	3.4	1	1	0	0	0	0	3	0
1	646	1	0	39.025894	1	66.2	97.434783	58.173913	36.78	11.8	260	8	109.333333	134	14	8.6	4.8	0	0	0	1	0	1	8	0
1	647	1	1	66.536144	0	82.846154	95.216216	48.891892	39.17	4.4	156	10.3	112.5	12	0.9	7.7	3.4	1	0	0	0	0	0	7	0
1	648	1	1	89.035872	1	102.7	113.545455	51.636364	38.11	104.4	197	9.3	127.75	46	1.7	8.8	4.1	1	0	0	1	1	0	2	0
1	649	1	1	67.043651	1	107.243243	115.681818	54.621212	39	17.1	166	9.6	318.869565	111	5.4	7.5	2.6	0	0	0	1	0	1	4	1
1	650	0	1	80.340475	1	85.92	109.272727	47.363636	37.44	5.3	163	9.6	87.8	22	1	8.2	3.6	1	1	0	1	0	0	3	0
1	651	1	1	78.794757	1	100.880952	112.410256	53.692308	38.56	12.9	203	12.1	119.947368	53	3	9.7	5.2	0	1	0	1	0	1	5	1
1	652	1	0	27.240266	1	98.857143	88.16	39.16	36.72	16.4	223	9.2	117.857143	116	8.2	7.6	5.2	0	0	0	1	0	1	5	0
1	653	1	0	65.82061	1	99.291667	99.391304	63.956522	37.06	11	110	9.3	78	102	4.4	8.4	3.2	0	0	0	0	0	1	3	0
1	654	1	1	47.089897	1	82	142.203704	91.444444	37.39	15.2	193	14.6	156.368421	17	1.1	8.9	2.7	0	0	0	0	0	0	2	0
1	655	1	0	68.72886	0	91.56	94.458333	54.125	37.67	20.1	157	8.1	93	21	0.7	7.9	3.3	1	0	0	0	0	0	4	1
1	656	0	1	47.999256	0	112.172414	130.578947	58.157895	38.83	9.2	183	10.7	101	9	0.9	7.7	3.2	1	1	0	1	0	0	2	0
1	657	1	0	53.740219	1	83.44	99.6	53.4	37.17	5.1	47	9.5	110.333333	9	1.1	7.2	3.4	1	0	0	0	0	0	3	0
1	658	0	1	70.344378	1	101.807692	143.125	89.708333	38.06	9.5	202	12.5	419.166667	15	1.3	10	3.1	0	1	0	0	0	1	2	0
1	659	0	1	28.592464	0	121.56	100	56.666667	39.44	2.2	83	9.1	95.666667	30	2	9	4.5	0	0	0	0	1	0	3	0
1	660	1	0	49.576785	1	117.9375	99.354839	62.516129	39.11	19.4	122	13.9	125.666667	8	0.4	7.8	3	1	1	0	1	0	0	4	1
1	661	1	0	61.079154	1	112.714286	136	89.52381	38.5	13	70	11.9	101	37	1.1	8.9	3.4	0	0	0	0	0	0	4	0
1	662	1	1	62.096788	0	94.423077	115.576923	58.846154	38.33	0.2	5	6.2	140.4	21	1.2	7.5	3.3	1	0	0	0	0	0	6	0
1	663	0	1	53.714515	0	75.37931	90.222222	45.777778	38	8.5	120	9.6	87	10	0.9	7.3	2.9	0	0	0	0	1	0	2	0
1	664	1	1	57.275922	0	81.730769	101	55.071429	37.61	6.4	385	7.3	173.142857	15	0.8	8.4	3.9	0	1	1	1	0	0	2	0
1	665	1	1	49.451719	0	91.914286	118.710526	65.828947	37.5	12.4	111	13.4	134.8	16	1.1	7.9	3.5	0	1	0	0	0	0	3	0
1	666	1	1	80.108084	1	81.26087	117.72	57.24	39.5	20.1	308	13.6	158	27	1.1	9.4	4.1	1	0	0	1	0	0	3	1
1	667	1	0	36.319896	0	122.961538	109.652174	64.391304	37.06	23.9	126	9.8	116.4	62	7.8	8.1	3.4	0	0	0	0	1	0	10	0
1	668	1	0	66.618876	0	68.884615	116.24	61.16	37.5	7.4	106	9.4	176.75	29	1	8.4	4.1	1	0	0	0	0	0	3	0
1	669	1	1	63.727955	0	121.2	107.44	55.12	39.06	2.6	112	6.5	124	14	1	7.4	3.8	1	0	0	0	1	0	2	0
1	670	1	1	81.829389	1	94	107.633333	49.733333	37.6	20.5	110	9.2	122.25	32	1.3	7.8	3.7	0	0	0	1	1	0	7	1
1	671	1	1	56.428262	0	74.4	121	51.48	39.1	21.5	148	9.7	185.75	14	0.9	8.7	4	1	1	0	0	0	0	2	0
1	672	1	1	87.500595	1	94.88	130.8	53.96	37	14.9	264	10.1	193.75	66	3	10.4	4.1	0	1	1	1	0	1	2	0
1	673	0	1	24.860442	1	62.583333	105.833333	57.041667	37.33	10.2	129	9.2	88	15	0.6	8.3	4.1	0	0	0	0	0	0	2	0
1	674	0	1	81.959819	0	101.615385	119.76	88.24	36.78	11	298	9	105.5	25	0.9	7.1	3.7	0	1	1	1	1	0	2	0
1	675	0	0	25.824301	1	99.695652	123.5	76.1	37.67	17	289	11.2	112.333333	6	0.5	7.8	3.1	0	0	0	0	0	0	2	0
1	676	1	0	84.560346	0	97.272727	120.857143	69.380952	36.78	7.3	174	11.1	78.25	9	0.6	8.2	4.1	1	0	0	1	0	0	3	0
1	677	1	0	67.654498	0	97	101.645161	39.741935	37.89	23.7	279	12.5	209.666667	19	1	8.8	3.9	0	0	1	1	0	0	4	1
1	678	1	1	53.862483	0	72.607143	119.625	52.791667	38.11	17.2	244	8	257.545455	57	3.1	8	4	0	1	1	1	0	1	3	1
1	679	1	1	73.851096	1	78.884615	109.96	63.96	38.39	23.8	249	9.9	109.75	24	1.4	8.5	3.4	0	0	0	1	0	0	2	1
1	680	1	1	75.960294	1	76	112.959184	55.387755	37.94	18.2	164	11.3	119.25	20	1.1	8.4	3.5	1	0	0	1	1	0	3	1
1	681	1	0	38.543108	0	77.702703	127.688889	78.711111	36.83	19.5	60	4.2	109	7	1.2	7.5	3.3	0	0	0	0	0	0	3	1
1	682	1	0	64.678091	1	63.4	131.166667	64.25	37.56	3.7	31	6.3	124	13	1.1	9.6	3.4	0	0	0	1	0	0	3	0
1	683	1	1	40.942385	1	94.208333	96.5	60.194444	38.56	14.7	74	8.2	137.625	16	1.9	8.8	4.6	0	0	0	0	0	0	5	0
1	684	0	1	94.249402	0	82.270833	99.478261	50.913043	36.78	22.5	335	11.4	193.4	65	1.5	7.3	3.8	1	1	0	0	0	0	5	1
1	685	0	1	58.724649	0	119.058824	109.931034	52.689655	39.56	44.1	210	9.1	76.666667	11	0.9	7.5	3	1	0	0	0	1	0	4	1
1	686	1	0	34.144666	1	98.054054	130.428571	93.171429	37.44	19.7	234	9.7	137	12	0.8	8.9	2.9	0	0	0	0	0	0	2	0
1	687	1	1	27.986745	0	84.375	148.3	103.1	37.17	12.2	102	10.5	107.857143	58	8	9.1	3.1	0	0	0	0	0	0	5	0
1	688	0	1	48.549837	0	73.636364	104.275862	59.448276	37.33	20.3	267	9.9	122.333333	9	0.7	7.7	3.6	0	0	0	0	0	0	4	1
1	689	0	0	60.047322	0	78.125	102.625	66.958333	36.78	9	173	7.8	152.5	13	0.6	8.2	3.2	1	0	0	0	1	0	2	0
1	690	0	1	66.183471	1	116.791667	118.833333	68.458333	37.83	20.5	103	8.5	153.75	16	1.4	9.8	2.8	1	1	0	0	0	0	2	0
1	691	1	1	84.666077	0	103.769231	105.115385	64.038462	36.94	41.3	307	10.6	95.5	24	0.5	7.5	3.8	1	0	0	0	0	0	5	1
1	692	1	1	77.709602	1	97.3125	103.675676	45.108108	38.22	19.1	205	13	122.6	22	1.5	7.8	4.8	1	0	0	0	0	1	3	1
1	693	0	0	55.281951	1	97.285714	150.428571	82.942857	37.17	21.5	137	10.5	225.111111	13	0.7	8.9	3.8	0	0	0	0	1	0	3	0
1	694	0	0	59.079126	0	99.923077	109.833333	71.458333	37.44	50.8	483	10.7	100	18	0.7	9.3	3.6	0	0	0	0	0	0	2	0
1	695	1	1	58.030241	0	86.509091	120.625	59.15625	37.72	11.6	194	11.5	125.4	20	0.8	9.4	3.8	1	0	0	0	0	0	2	0
1	696	1	1	83.011821	1	62	133.941176	41.764706	38.2	7.4	116	9.4	235.571429	30	1.8	8.5	3.7	0	1	1	1	0	0	4	1
1	697	0	1	22.930287	1	90.62963	126.392857	59.8	39.28	1.9	92	7.9	93.5	5	0.6	6.9	3.2	0	0	0	1	0	0	3	0
1	698	1	1	49.786898	0	80.386364	111.75	52.65	37.33	22.7	153	7.3	146.521739	20	1.3	8.4	3.6	0	0	0	0	0	1	3	1
1	699	1	1	57.647031	0	96.5	98.136364	53.181818	39.39	6.4	404	7.1	234	15	0.7	8.2	3.6	0	0	0	0	0	0	3	0
1	700	1	1	64.288307	0	63.5	161.391304	66.136364	36.67	7.5	203	11.9	89.25	49	3.4	9	4.9	0	0	0	0	0	1	7	0
1	701	1	0	61.135309	0	100.425	101.411765	41.176471	36.94	19.4	102	10	87.333333	64	7.2	6.6	4.1	0	0	0	0	1	1	2	0
1	702	1	1	79.946347	1	88.555556	99.283333	44.616667	38.06	40	276	8.6	130.8	10	0.7	7.4	3.2	0	0	0	0	0	0	4	1
1	703	1	1	73.373394	0	105.653846	116.192308	72.461538	37.11	9.6	150	11.1	112.75	32	1.1	7.8	5	1	0	0	0	0	0	3	1
1	704	1	0	84.897839	0	72.875	94.833333	46.033333	36.44	16.2	211	9.7	102.875	93	5.7	7.8	4.2	0	1	0	1	0	1	3	0
1	705	1	1	56.618485	1	93.96	103.423077	63.076923	37.67	20	123	7	152.823529	15	1.4	8.2	3.8	0	0	1	1	0	0	5	1
1	706	1	1	46.766767	0	117	111.333333	61.958333	39.61	17.4	138	9.4	144.5	28	1.9	8.1	4.2	1	0	0	0	1	0	2	0
1	707	1	1	70.224617	1	67.043478	136.166667	66.541667	37.72	16.2	138	13.2	114.8	31	1.8	8.7	3.5	0	0	0	0	0	1	2	0
1	708	1	1	68.205206	1	127.521739	119.952381	78.857143	37.44	19.6	230	10.4	156.666667	55	4.4	8.9	3.8	0	1	0	1	0	1	4	0
1	709	0	0	88.392989	1	74.206897	171.535714	77.071429	37.28	16.1	226	11.4	101.666667	23	1.2	9.1	3.3	1	1	0	0	0	0	2	0
1	710	1	1	85.814224	1	106.375	115.791667	82.083333	36.67	27.7	553	11.9	116.6	56	1.3	9.4	4.3	1	0	0	0	0	0	3	0
1	711	0	1	30.763801	1	104.72973	133.589744	67.051282	38	9.4	143	9.9	190.333333	8	0.8	8.9	3.6	0	0	0	0	0	0	2	0
1	712	1	1	59.659532	1	65.4	106.392157	56.647059	37.72	4.7	27	9.4	136	51	1.6	7.6	4.1	1	1	0	0	0	0	3	1
1	713	0	0	67.107688	1	91.15625	99.967742	55.129032	38.17	5.9	142	9	134.333333	6	1	7.4	3.1	0	0	0	0	0	0	2	0
1	714	1	1	78.820807	1	95.1875	109.857143	59.392857	38.5	9.1	478	9.9	102	26	1	9	3.1	1	0	1	0	0	0	2	0
1	715	1	0	72.016543	0	112.48	106.12	59.72	37.33	20.2	256	11.2	145.166667	13	0.6	10.9	3.5	1	0	1	0	0	0	2	0
1	716	1	1	57.408278	1	83.6	121.076923	60.346154	36.72	38.3	306	6.7	163.833333	19	1.8	8.2	4.2	1	1	0	0	0	0	4	1
1	717	1	0	72.626253	0	88.576923	101.208333	52.916667	38	19	137	12.4	175.4	32	4.6	10.1	4.3	0	1	0	1	1	1	4	1
1	718	0	1	65.30117	1	93	100.054054	54.162162	37.72	24.4	190	9.9	163.4	16	0.9	7.4	3.9	0	0	0	0	0	1	2	1
1	719	0	0	69.158681	1	134.888889	124.92	79.08	37.33	19.6	157	8.7	216.75	82	3.5	8.3	3.8	0	1	1	0	0	1	4	0
1	720	1	1	83.826482	0	75.555556	111.825581	55.686047	37.56	13.7	251	11.6	178.333333	12	0.9	7.8	3.9	1	0	0	0	0	0	2	0
1	721	0	1	32.788052	1	92.666667	100.148148	64.37037	38.94	14.6	746	9.3	95	10	0.6	9.3	4.4	0	0	0	0	0	0	3	0
1	722	1	0	68.998191	0	124.833333	132.166667	77.041667	36.94	30.4	462	9.3	179	24	1.1	6.4	3.3	1	0	0	0	0	0	4	0
1	723	1	0	82.757565	1	62.454545	122.391304	50.347826	37.61	42.2	344	10.1	198.619048	148	7	7.3	4.2	0	0	0	1	0	1	7	1
1	724	1	0	64.545772	1	126.538462	101.8	75.04	37.33	6.7	143	12.9	102.75	20	1.1	8.9	4.2	0	1	0	1	1	1	3	0
1	725	1	0	73.735772	1	61.076923	122.857143	65.678571	37.06	9.2	212	9.3	173	38	1.9	8.4	3.6	0	1	0	1	0	1	3	0
1	726	0	1	78.168661	0	82.96	137.64	70.12	37.17	13.4	380	9.5	118.333333	34	1	8.5	3.6	1	0	0	0	1	0	2	0
1	727	0	0	87.092809	1	67.4	119	62	37.06	9.5	129	8.3	156.666667	105	3.5	7.9	4.2	0	1	0	0	0	1	6	0
1	728	1	0	63.907058	1	99.666667	122.52	64.76	37.28	6.7	105	9.9	123.666667	60	7.3	8.4	4	0	1	0	1	1	1	5	0
1	729	1	0	74.528798	1	109.130435	86.772727	65.5	36.94	33.4	193	7.9	133	50	2.4	10.3	5.2	0	0	0	1	0	1	4	0
1	730	1	0	48.561177	0	112.551724	126.75	70.178571	37.44	38.5	19	5.1	245.1	75	2.1	8	4.3	1	1	0	0	0	0	6	1
1	731	1	1	70.379646	1	115.660377	111.326923	62.269231	37.33	33	334	11.6	265.666667	78	1.8	9.2	4.6	1	1	1	1	1	0	4	1
1	732	1	0	67.735987	1	72.64	126.72	67.76	37.28	12	86	14.3	146.833333	19	1.7	8.1	4.6	1	0	0	0	0	0	2	0
1	733	1	1	91.099493	1	107.471698	96.422222	48.266667	38.22	18.5	127	7.8	66.5	13	0.4	7.7	3.1	1	0	0	0	0	0	4	0
1	734	1	0	48.581495	1	110.657895	114.121212	68.727273	37.11	14.3	185	7.3	107.4	87	8.4	7.1	3.3	0	0	0	0	0	1	4	0
1	735	1	0	45.497102	0	63.536232	136.666667	56.409091	37.5	18.1	225	15.3	153.4	22	1.3	9.4	3.8	1	1	0	0	0	1	5	1
1	736	1	0	80.489531	1	91.038462	110	59.56	37.67	45.4	32	7	173	83	2.5	8.1	4.3	1	1	0	0	0	0	5	1
1	737	1	0	58.315484	1	72.888889	109.76	56.88	38	16.7	213	13.7	101.111111	10	0.6	9.2	3.4	0	1	0	1	0	0	4	0
1	738	1	1	63.927235	0	103.269231	115.615385	42.923077	36.22	27.7	70	7.7	206.2	38	1.2	7.7	5	0	1	0	0	0	1	2	1
1	739	1	1	59.896124	1	89	101.933333	60.166667	36	30.1	214	9.6	152.478261	58	1.8	8.5	4.7	1	0	0	1	0	0	8	1
1	740	1	0	77.48481	0	79.807692	136	65.333333	37.33	10.9	247	12.9	142	18	0.9	8.6	3.1	1	0	0	0	0	0	2	0
1	741	0	0	68.541594	1	100.24	92.96	57.16	37.39	5.8	61	11.9	166.333333	52	1.2	7.3	3.8	0	0	0	0	0	0	4	0
1	742	1	0	82.445582	1	66.384615	104.076923	58.653846	36.61	12.7	359	13.3	112	21	1.4	8.8	4	1	0	1	0	0	0	3	0
1	743	1	0	63.822172	0	77.014493	108.898551	62.086957	37	9.1	45	10.6	101.5	13	0.5	8	4.1	0	0	0	0	1	0	3	1
1	744	1	1	39.140973	1	139.830189	109.64	71.54	38.11	18.8	316	6.6	138.75	11	0.7	8.3	3.9	0	0	0	0	0	0	3	0
1	745	0	1	58.216664	0	111.90625	102.945946	61.540541	38.94	41.9	312	7.3	114.833333	11	0.8	8.2	3.3	0	0	0	0	0	0	4	1
1	746	1	0	68.371682	1	105.733333	99.448276	60.241379	37.1	18.7	22	11.1	138	40	1.7	8.3	4.6	1	0	0	0	1	0	9	1
1	747	1	1	62.760525	0	60.25	135.125	56.333333	36.56	11	205	12.3	99.2	33	1.6	9	3.5	0	1	0	1	0	1	3	0
1	748	1	0	55.223917	1	87.341772	92.825	57.846154	37.06	19.9	386	3.4	95.4	37	2	7.4	2.9	1	0	0	0	0	0	3	0
1	749	1	1	62.240892	0	114.130435	132.347826	67.956522	39.33	14.8	283	9.7	142.666667	17	1.4	9.6	2.8	1	1	0	0	0	0	2	0
1	750	1	0	43.251823	0	87.823529	156	67	37.22	21.7	73	5.6	146.978261	54	3.6	8.1	3.8	0	1	0	0	1	1	4	0
1	751	1	0	87.127488	1	100.28	131.615385	70.769231	37.22	13.8	151	12.7	168	25	0.8	8.5	3.8	1	0	0	0	0	0	2	0
1	752	1	0	55.012016	0	87.391304	121.130435	64.869565	37.33	5.5	201	5.8	113.666667	42	3	8.2	4	0	1	1	0	0	1	5	0
1	753	1	1	54.695097	0	122.043478	126.681818	83.863636	37.11	8	118	9.1	108	19	0.6	7.8	3.5	0	0	0	0	0	0	2	0
1	754	1	0	68.893847	1	78.48	134	58.4	37.1	9.5	108	6.1	97.676471	89	5.5	7.5	5.4	0	1	1	0	0	1	4	0
1	755	1	1	61.792083	0	102.862069	120.775862	68.37931	37.06	12.2	188	10.1	187.2	13	0.6	9.9	4.6	1	0	0	0	0	0	2	0
1	756	0	1	35.84382	1	93.913043	113.636364	70.5	37.22	22.2	666	9.2	104	6	0.7	8.7	4.1	0	0	0	0	0	0	2	0
1	757	1	1	78.840698	1	82.366667	131.733333	55.983333	36.94	9.1	177	13	130	24	1.2	8.5	3.3	1	0	0	0	1	0	2	0
1	758	1	1	80.814757	1	90.333333	113.074074	67.407407	36.94	25.3	250	13.3	202.2	45	2.6	9.2	4.7	1	0	0	0	0	0	6	1
1	759	1	1	84.357995	1	70.307692	126.36	71.72	37	13.4	171	13.6	205.333333	32	1.1	9.5	4.7	1	1	1	1	1	0	2	0
1	760	0	1	81.877373	1	79.826087	130.347826	55.347826	38.17	17.6	181	8.3	253	16	0.8	7.7	3.3	0	1	0	1	0	0	4	0
1	761	1	0	57.569052	0	89.740741	153.441176	76.882353	31.8	28.9	224	14	233.571429	28	1	8.8	3.4	1	1	0	0	1	0	2	0
1	762	1	0	64.435024	0	100.52	100.653846	55.134615	37.17	23.2	107	8.9	156.25	97	6	8.9	3.8	0	0	0	1	0	0	8	1
1	763	1	0	39.040752	0	91.205882	137.847222	98.986111	36.61	0.1	9	9.1	158.2	28	0.9	7.9	4	1	1	0	0	0	0	5	0
1	764	1	0	69.996291	0	91.666667	93.689655	49.965517	36.78	24.5	329	8.6	143	55	6.1	8.5	3.7	1	0	0	0	0	0	6	0
1	765	0	0	61.609967	1	104.592593	118.52	67.76	36.89	11.9	225	13.3	205.833333	25	1	8.7	4.2	0	1	0	0	1	0	2	0
1	766	0	1	62.683411	0	69.961538	130	75.076923	36.56	14.5	202	9	147.5	124	5.8	8.6	4	0	1	0	0	1	1	3	0
1	767	0	0	69.490814	1	83.888889	111.933333	71.2	36.78	2.7	243	9	112	19	1.2	8.9	4.2	1	0	1	0	0	0	2	0
1	768	1	0	47.631041	1	119.933333	118.703704	76.740741	38.11	6.4	35	5.6	299.892857	36	2	8.8	3.3	1	1	0	0	0	0	8	1
1	769	1	0	67.193431	1	114.057143	114.058824	66.352941	37.17	23.9	338	9	99.5	32	0.8	8.5	4	1	0	0	0	0	0	2	0
1	770	1	0	78.673163	0	106.5	115.84	49.92	37.33	18.6	334	8.5	160	32	0.9	9.2	4.2	1	0	0	0	1	0	2	1
1	771	0	0	66.708387	0	105.673913	117.243243	70.459459	36.44	20.7	248	11.6	105	9	0.5	8.6	4.2	1	0	0	1	0	0	3	0
1	772	0	1	61.913683	0	103.884615	92.076923	57.538462	36.83	21.1	393	9.5	90.5	20	0.6	9	2.1	0	1	0	0	0	0	4	1
1	773	0	1	52.089908	0	88.684211	138.212121	80.545455	37.72	3.4	121	12	140.5	24	0.6	8.6	2.9	1	0	0	0	1	0	2	0
1	774	1	0	81.144225	1	82.24	114.125	58	37.44	16.3	146	10.6	144	17	0.9	7.3	4	1	0	0	0	0	0	5	0
1	775	1	0	84.678852	0	71.08	110.444444	56.666667	37.4	18	182	8.5	98.333333	34	1.1	8	3.2	0	0	0	0	0	0	2	1
1	776	1	1	82.266015	1	72.166667	122.681818	62.909091	37.22	7.5	161	10.1	203.625	24	1.2	8.8	3.7	1	1	1	1	0	0	2	0
1	777	1	0	70.324385	1	84.606061	112.352941	59.264706	36.89	7.9	168	12.2	145	23	1.1	8.5	4.7	1	0	0	0	1	0	2	0
1	778	1	1	69.663542	1	128.977273	119.675676	81.108108	38.61	7.7	107	15.7	113.666667	26	1	8.1	3.7	0	0	0	0	1	0	2	0
1	779	1	1	83.312959	1	78.8125	124.533333	64.133333	39.33	9.2	147	11	106.25	45	1.4	8.2	4.8	0	0	0	0	1	0	2	0
1	780	1	0	81.133227	0	115.152381	117.419048	59.647619	37.33	11.6	403	7.5	122	25	0.8	9.7	5.1	0	0	1	0	1	1	8	1
1	781	1	1	77.063126	0	84.4	113.12963	60.407407	38.72	15.7	206	11.4	159.571429	30	0.8	9.5	3.6	1	1	0	0	0	0	2	1
1	782	1	0	85.719165	1	70.291667	123.391304	69.304348	36.94	12.7	154	11.6	109	35	1.2	8.6	3.4	0	1	0	1	0	0	4	0
1	783	0	0	80.089883	0	73.956522	131.947368	76.631579	36.67	3.1	60	10	93	5	0.3	7.7	4	1	0	0	0	0	0	2	0
1	784	0	0	58.033085	0	82.318182	113.238095	65.571429	37	1.2	31	4.7	174	15	0.9	7.8	3.4	1	0	1	0	0	0	2	0
1	785	1	0	42.350692	1	81.708333	116.666667	70.208333	37.11	9	100	11.7	104.5	6	0.8	8.4	4.3	1	0	0	0	0	0	5	0
1	786	1	1	25.596159	0	113.606061	132.117647	80.647059	38.89	23.3	191	10.2	123.8	24	0.7	8.3	2.7	0	0	0	0	0	0	2	0
1	787	1	1	63.892403	1	116.52	95.88	69.8	37.33	3.5	32	6.9	220.428571	28	0.9	6.5	4	0	0	0	1	0	0	3	1
1	788	1	0	57.454602	0	62.846154	100.985714	55.614286	37.06	10.7	134	9.4	108	14	1.3	7.9	3.5	0	1	0	0	1	0	5	0
1	789	1	1	82.427093	0	93.923077	109.48	51.76	37.28	18.9	383	9.6	113.75	32	1	8.2	3.9	1	0	0	0	0	0	2	0
1	790	0	1	35.108708	0	110.125	105.333333	70.875	38	14.6	292	10.8	212.75	5	0.6	8.6	3.4	0	0	0	0	0	0	2	0
1	791	1	1	76.347156	1	133.259259	86.971429	50.2	37.7	45.2	145	6.3	125.25	14	2	8.1	2.9	0	0	0	0	0	0	5	1
1	792	1	1	77.71645	0	105.6	105.318182	54.454545	37.06	9.8	129	11.9	165.5	17	0.4	8.6	3.5	1	0	0	0	0	0	2	0
1	793	1	0	66.726273	1	105.5	153.48	87	37.72	18.3	241	13.2	106.333333	17	0.8	7.8	3.5	0	0	0	0	0	0	2	0
1	794	1	1	91.86756	1	97	146.607143	74.464286	37	9.9	232	12.3	228.166667	32	1.9	8.7	2.4	0	1	0	1	1	1	2	0
1	795	1	0	73.4204	0	93.782609	102.391304	52.086957	36.89	15.3	205	10.5	160.25	21	3.8	8.2	3.4	0	1	0	0	0	1	4	1
1	796	1	1	69.707824	1	75.230769	120.446429	55.232143	37	12.4	161	8	116	36	2	9.1	4.4	0	1	1	1	1	1	3	1
1	797	1	0	84.914578	0	73	137.6875	34.375	37.17	7.2	126	10	98.333333	13	0.7	8.4	3.8	1	1	0	1	1	0	6	0
1	798	0	0	58.514128	1	81.931818	94.232558	54	37.22	27.1	314	6.7	157.5	20	0.8	9.2	4.4	1	0	0	0	1	0	3	1
1	799	0	0	66.916365	0	90.36	103.318182	60.636364	36.83	15.3	18	8	130	10	0.8	9.6	3.1	0	0	0	0	0	0	4	0
1	800	1	0	61.45637	0	86.384615	113.904762	55.285714	37.67	23.7	237	6.2	157.333333	61	0.7	7.9	2.1	0	0	0	0	0	0	2	1
1	801	1	0	55.877456	0	91.111111	124.16	73.72	36.72	12.3	182	7.7	140.8	65	2.8	8.3	4.7	0	0	1	1	1	0	2	0
1	802	0	0	37.68887	0	93.552632	100.777778	65.805556	37.06	16	323	8.2	110.666667	12	0.6	8.9	3.2	0	0	0	0	0	0	3	1
1	803	1	1	32.193817	1	100.085714	93.868421	50.631579	37.33	15.9	181	7.7	147.6	7	0.5	7.8	3.4	0	0	0	0	0	0	4	1
1	804	1	1	84.629953	0	66.833333	144.136364	56.090909	37.22	8.7	286	11.4	93	15	0.9	9.4	3.7	1	0	0	1	0	0	2	0
1	805	0	1	87.715467	0	101.24	119	69.56	37.5	17.3	604	9.4	117	23	0.8	8.2	4.3	0	0	0	0	0	0	2	0
1	806	0	1	67.292683	1	77.481481	121.346154	65.038462	37.78	18.9	456	8.9	98	12	0.8	8.8	3.9	0	0	0	0	0	0	2	0
1	807	0	0	85.990675	0	77.5	153	71.210526	36.83	6.5	150	12.7	78	15	0.7	9.1	3.5	1	0	0	0	0	0	2	0
1	808	1	0	75.214395	1	82.807692	127	75	37.2	6.2	123	12.7	192.166667	36	1.3	8.9	3.5	0	1	0	1	0	1	2	0
1	809	1	1	67.942522	1	100	115.9375	72.8125	37.17	6.7	164	8.7	117.5	11	0.8	8.6	3.4	0	0	0	0	0	0	2	0
1	810	1	0	62.724263	1	63	121.409091	59.030303	37.17	4.3	118	10.8	130.6	33	7.6	8.4	3.8	0	1	0	0	0	1	4	0
1	811	0	0	79.919512	1	91.423077	118.541667	58.125	36.89	5.1	64	7.2	101.052632	37	1.7	7.6	3.1	0	1	1	1	0	1	3	0
1	812	1	0	78.784662	1	124.346154	92.074074	53.611111	36.83	29.9	174	11.1	280.5	94	4.9	7.7	3.9	0	1	0	1	0	1	5	1
1	813	1	0	69.064799	1	74.518519	116.36	57.52	36.39	20	58	10.6	176.625	35	4	8.1	3.6	0	1	0	0	0	1	7	1
1	814	1	1	47.861592	0	86.72	95.583333	36.291667	36.72	15.3	71	8.9	82.625	44	2.2	7.6	4.6	1	1	0	0	0	0	2	0
1	815	1	1	67.611974	1	70.64	120.454545	54.454545	37	11.7	212	8.2	283.363636	77	2.6	8	5.4	0	1	1	0	0	1	4	0
1	816	1	1	64.418258	1	89.178571	94.103448	58.482759	38	20.5	98	9.9	143.857143	13	0.9	8.4	3.9	1	0	1	0	0	0	3	1
1	817	0	1	61.203278	0	93.619048	141.285714	81.666667	38.39	8.5	157	9.3	93	19	0.8	8.2	2.9	1	0	0	0	0	0	3	0
1	818	1	1	63.66092	1	90.1875	116.6875	67.375	36.44	14.4	129	10.1	118.25	20	1.1	8.1	4.1	1	0	0	0	0	0	3	1
1	819	1	1	50.005582	1	83.182796	92.37931	58.91954	37.11	5.5	123	9.5	109.666667	122	15.5	7.8	4.8	0	0	1	1	0	1	6	1
1	820	1	1	70.329028	0	119.434783	140.217391	68.826087	38.78	25.2	155	7.9	157	6	0.6	8	3.3	1	0	0	0	0	0	4	0
1	821	1	0	91.812304	0	97	115.521739	71.304348	36.22	16.9	241	10.7	86	16	0.6	8.6	3.1	0	0	0	0	0	0	3	0
1	822	1	0	60.412211	0	82.851852	96.071429	42.285714	36.56	17	75	8.8	88.833333	37	2.5	8.8	4.4	1	0	1	0	1	0	4	1
1	823	1	0	76.059464	0	69.413793	94.275862	58.655172	36.78	5.3	160	13.1	88.166667	68	2.5	9.7	4.5	0	1	0	1	0	1	9	1
1	824	1	1	81.473659	0	69.1875	123.227273	53.560606	37.17	15.6	109	9.8	257.222222	29	1.2	9.5	4.1	1	1	0	0	0	0	6	0
1	825	0	0	61.484679	1	70.761905	101.333333	73	37.39	6.8	185	11.2	184.4	10	0.8	9	4.4	1	1	0	0	0	0	2	0
1	826	1	1	55.093475	0	82.96	120.4	66.84	40.44	12.9	218	9.5	103	14	1.2	7.6	3.4	1	0	0	0	0	0	2	0
1	827	1	1	75.328719	0	66.6	115.434783	53.652174	36.39	8	121	9.1	130.75	52	1.2	9.9	3.9	1	1	0	0	1	0	2	0
1	828	1	0	70.333666	1	105.875	119.304348	60.347826	36.83	10.6	163	7.6	115.8	96	6.4	9.3	3.5	0	0	0	0	0	1	4	1
1	829	1	1	42.223112	0	102.40625	104	38.65625	38.89	37.7	48	6.3	150.7	37	1.3	7.8	3.5	0	0	0	0	0	0	8	1
1	830	1	0	91.679051	1	77.6	101.28	44.56	37.28	14.1	122	9.2	108	66	3.1	7.7	4.5	0	1	0	1	1	1	6	1
1	831	1	0	91.384905	0	100.333333	107.16	55.32	37.61	19.3	122	10.9	157.166667	26	1.7	9.2	3.4	0	1	0	1	1	1	3	1
1	832	0	1	55.387829	0	81	126.5	61.923077	37.89	18	305	12.8	137.4	11	0.7	8.7	3.7	0	0	0	0	1	0	2	0
1	833	1	0	62.664664	1	95.083333	123.73913	57.130435	37.17	36	263	6.7	145.666667	76	10	8.3	4.4	0	1	1	1	0	1	5	0
1	834	1	0	78.696255	1	69.454545	122.24	52.96	37.22	18.5	199	13	110	28	4.2	8.7	4	0	0	0	1	1	1	7	0
1	835	1	1	91.737411	0	102.428571	125.36	71.08	36.94	17.4	354	10.4	107.333333	14	0.6	8.6	4.1	1	0	0	1	0	0	2	0
1	836	0	1	91.802088	0	79.4	128.64	73.08	36.94	7.7	172	11.2	102	25	1.3	9.5	4.3	0	0	0	1	1	1	2	0
1	837	1	1	94.472547	1	114.333333	103.521739	57.869565	36.67	14	217	9.5	116.333333	44	1.5	8.7	3.3	0	0	0	0	0	1	2	0
1	838	0	0	79.872603	0	63.1875	143.645161	41.096774	37.11	10.3	226	10.8	144	17	1	8.7	3.6	1	0	0	0	0	0	2	0
1	839	1	0	56.283786	0	97.230769	115.36	74.84	37.44	4.1	88	8.1	105.5	18	0.6	8	3.3	0	0	0	0	0	0	2	0
1	840	1	1	63.566211	1	84	133.26087	62.521739	38.33	9.4	234	8.7	254.833333	63	6.5	7.5	4.1	0	1	0	0	0	1	6	0
1	841	1	1	81.271513	0	66.121951	121.05	37.625	36.72	37.4	102	8.6	160.555556	139	4.6	9.7	4.7	0	1	0	1	0	1	9	1
1	842	1	1	82.850603	0	71.88	137.48	64.92	37.06	10.9	138	7.9	152.5	89	3.2	9.1	4.5	0	0	1	1	0	1	4	0
1	843	1	0	87.636427	1	65.925926	112.307692	58.192308	37.44	17.2	128	12.8	149.571429	43	1.5	9	4.5	1	0	0	1	1	0	3	0
1	844	1	0	68.122558	1	56	169.533333	72.6	36.94	4.3	84	7.8	125.428571	28	5.2	8.2	4.6	0	1	1	1	0	1	2	0
1	845	0	0	56.434331	0	96.307692	125.52	67.52	37.28	8.9	303	7.6	187	65	1.4	7.7	4.3	0	1	0	1	1	0	3	0
1	846	1	0	84.940064	0	84.962963	106.08	47.16	36.33	26.5	258	9.1	189.75	46	2.7	7.2	3.8	0	0	1	1	0	1	6	1
1	847	1	1	87.494964	1	88.192308	138.916667	69	37.33	14.5	179	10	122.25	41	2.1	8.3	4.8	0	0	0	0	0	1	2	0
1	848	1	0	70.39401	0	75.965517	128.482759	54.206897	38.11	9.1	152	9.5	179	14	0.6	9	2.9	0	1	0	0	0	0	2	0
1	849	1	1	97.419851	1	86.375	105.458333	60.375	37.06	31.7	59	11.4	139	65	2.4	8	3.5	1	0	1	1	0	0	3	1
1	850	1	0	91.125554	0	63.555556	123.589744	46.461538	37.72	10.6	353	9.3	129.833333	71	1.9	8.9	3.1	1	0	0	1	0	0	5	0
1	851	1	0	46.840297	1	82.8	105.5	56.884615	36.89	18.8	101	6.4	233.142857	129	6.6	7.7	2.5	0	1	0	0	0	1	12	1
1	852	0	1	76.128932	1	65.05	120.761905	50	37.28	8.5	103	9.5	142.5	32	2.9	8.7	2.7	0	1	0	1	0	1	2	0
1	853	1	1	71.927659	0	82.56	100.92	56.291667	39.06	15.3	136	10.8	146	17	0.7	7.1	2.9	1	0	1	0	0	0	5	1
1	854	0	1	79.456204	1	53.92	108.608696	62.521739	36.78	4.4	149	11	106.333333	21	0.9	8.7	3.7	0	0	0	0	0	0	2	0
1	855	0	1	57.20666	0	120.68	111.04	75.8	37.5	28.3	225	11.8	118	26	1.8	7.7	3.6	1	0	0	0	0	0	2	0
1	856	1	0	85.884916	0	67.486486	107.5	54.090909	37.39	17.8	216	11.4	114.333333	21	0.7	10.1	3.2	0	0	0	1	1	0	3	1
1	857	1	0	66.42653	1	89.488372	121.814815	74.111111	36.83	13.6	576	7.1	147	11	0.9	8	3.8	1	0	0	0	0	0	2	0
1	858	1	1	74.334019	1	82.04	140.557692	57.557692	37.94	18.9	164	10.6	138	20	1.4	7.5	3.9	0	0	0	0	1	0	2	0
1	859	1	1	54.900499	1	119.436364	122.740741	55.777778	38.4	47	463	8.5	129.6	23	0.8	8.8	4	0	0	0	0	0	0	4	1
1	860	1	0	76.910848	1	82.558824	106.328947	47.144737	37.67	35.9	286	10.9	191.809524	66	2.5	7	3.5	1	1	0	0	0	0	4	1
1	861	0	0	95.215753	0	107.076923	113.958333	68.708333	37.33	17.6	390	12.6	135.666667	24	0.7	8.6	4.5	1	0	0	0	0	0	2	0
1	862	1	0	87.53472	1	78.055556	124.635135	45.743243	38.22	9.7	164	9.9	164.4	21	1.6	8.5	5.2	1	0	0	0	0	0	3	1
1	863	1	0	85.289144	1	101.342857	98.344828	56.413793	37.67	14.3	127	10.2	130.7	34	1.5	8.3	3.4	1	1	0	1	0	0	6	1
1	864	1	0	48.566259	1	91.321429	107.142857	63.178571	37.44	16.9	141	8.6	120.428571	136	20.1	9.5	4.2	0	0	0	0	0	1	4	0
1	865	1	0	76.368108	0	72.527273	149.918919	68.608108	38.33	7.4	95	8.6	109.75	47	0.7	7.9	4.4	1	0	0	0	0	0	2	0
1	866	1	0	68.241102	0	123.72	94.4	62.48	37.06	15.7	179	7.3	105	100	4.5	8.8	5.5	0	1	0	1	1	1	4	1
1	867	1	0	82.556623	0	87.394737	114.04	47.08	37	12	73	7.9	175.083333	49	1.2	7.1	3.4	0	1	0	1	0	1	4	1
1	868	1	0	69.392065	1	77.375	91.458333	58.166667	36.67	19.7	167	6.1	109	69	3.3	9.6	3.5	0	1	0	0	0	1	7	0
1	869	1	1	69.344635	0	101.96875	109.52	57.72	36.89	17.2	408	8.8	242.8	34	1.2	8.8	4.1	0	1	0	1	1	0	2	0
1	870	1	0	68.98596	1	92.592593	132.076923	65.615385	36.67	7.4	111	6.4	193.333333	37	2	7.9	3.7	0	1	0	0	0	1	4	0
1	871	1	1	54.207861	0	82	125.12	55.2	37.28	34	481	9.3	145	73	3.4	8.2	4.6	0	1	0	1	0	1	4	0
1	872	1	0	23.804993	0	150.48	95.08	53.8	36.89	28.6	766	7.1	121	9	1.1	8.3	4.4	0	0	0	0	0	0	2	0
1	873	1	0	83.016154	1	91.583333	97.368421	53.5	38.39	7.5	188	10.1	108	68	3.6	7.9	3.6	1	0	0	0	0	0	3	1
1	874	1	1	67.352609	0	83.032258	142.551724	66.827586	37.89	13.2	102	10.2	198	30	1.8	9.1	4	1	1	0	0	1	0	2	0
1	875	1	1	74.73877	1	80.703704	99.603448	61.258621	37.28	41.6	680	8.1	135	12	0.7	8	4.2	0	1	1	0	1	1	2	1
1	876	0	1	57.139902	1	89.777778	98.4	57.6	37.11	5.2	21	7.4	86	21	0.8	9.2	4.1	0	0	0	0	0	0	4	0
1	877	0	0	72.301273	1	102.790698	100.188889	55.044444	38.22	11.5	166	10.7	147.857143	20	1.4	8.2	3.2	1	0	0	0	0	0	3	1
1	878	1	1	65.472996	0	101.44	99.6875	53.171875	37.33	15.5	100	7.6	84.142857	33	1.3	7.6	4.6	0	0	1	0	0	0	3	1
1	879	1	1	61.225919	1	82.964286	123.740741	79.111111	36.89	6.3	99	6.1	127.8	65	9	8.2	3.1	0	1	0	0	0	1	10	0
1	880	1	1	51.123461	1	93.416667	121.333333	70.958333	36.89	14.1	148	11.6	109.5	79	6.9	6.3	4.5	0	0	0	0	0	0	8	0
1	881	1	0	82.286963	1	101.131579	120.210526	59.052632	36.5	17	333	8.4	147.666667	48	1.1	9.1	5.5	0	1	0	0	0	0	4	1
1	882	1	1	85.956837	0	78.421053	132.625	45.775	38.17	16.8	180	11.7	171.6	12	1.1	9.1	3.4	0	1	1	1	0	1	5	0
1	883	1	0	76.690275	1	133	99.62963	70.740741	39.44	13.3	49	7.5	166	47	3.3	8.6	3.3	0	0	0	0	0	1	5	1
1	884	1	0	86.353481	0	86.590909	120.6	67.4	36.67	12.1	166	14.7	116	103	2.1	9.9	4.7	0	0	1	1	0	1	3	0
1	885	1	1	52.808562	0	94.807692	114.96	69.84	37.94	7.4	136	10.8	100.5	22	1	9.6	3.7	0	0	0	0	1	0	3	0
1	886	1	0	87.225531	1	82.346154	115.16	57.8	36.78	4.5	166	9	127.666667	38	2.4	8.7	4.2	0	0	0	1	0	1	4	0
1	887	1	0	55.100517	0	67.96	108.153846	64.961538	38.17	31.1	177	12.7	144.25	15	0.9	8.9	3.9	1	1	0	1	1	0	5	0
1	888	0	0	82.308639	1	89.32	102.48	52.28	36.56	17.9	37	8.4	168.6	35	1.3	9.3	3.4	1	0	0	1	0	0	2	0
1	889	1	1	70.236244	0	67.730769	120.287879	67.272727	36.67	13.6	192	12.1	131.4	27	0.8	10.6	3.1	1	0	0	0	0	0	2	0
1	890	1	0	55.495109	0	77.6	111.57	59.37	36.89	21.4	278	7.4	156	46	2.5	7.9	3.8	0	0	0	0	1	0	3	1
1	891	1	0	59.012154	1	58.68	104.12	71.84	36.39	14.3	101	9.6	144.5	18	0.6	7.6	4.4	0	0	0	0	0	0	4	1
1	892	1	1	71.309244	1	67.6	127.64	55.28	37.8	12.8	140	13.9	182	23	1.1	8.6	3.1	0	0	1	0	0	0	2	1
1	893	0	1	79.872625	1	101.633333	97.666667	54.208333	39	3.9	105	5.8	151	19	0.8	6.3	4.7	1	0	0	0	0	0	4	1
1	894	1	1	56.040056	1	117.121212	103.085366	71.45122	38.06	21.8	498	7.6	150.666667	19	1.3	9.3	4.7	1	0	0	0	0	0	3	1
1	895	0	1	77.641769	0	93.888889	106.08	51.8	38	16.3	85	6.6	125	69	3.8	7	3.6	0	0	1	0	0	1	6	1
1	896	0	0	61.582886	0	79.916667	133.076923	80.346154	38.17	23.6	242	10.8	145.5	21	1	9.9	3.9	1	0	0	0	1	0	2	0
1	897	1	1	81.556365	0	89.8	98	46.458333	37.22	32.1	151	9.8	96	119	8.4	8.5	3.2	0	0	0	0	0	1	5	0
1	898	0	0	54.987136	1	107	112.913043	68.478261	36.72	7.8	34	9.6	302.6	74	1.2	7.7	4.2	0	0	0	0	0	0	4	0
1	899	1	1	34.771045	1	115.25	114.9	42.2	39.11	22	446	12.7	152	19	1	8.4	3.8	0	0	0	1	0	0	3	0
1	900	1	0	38.451674	0	91.48	102.583333	72.333333	36.94	6	55	7.5	90.857143	10	1.4	8.9	2.9	0	0	0	0	0	0	13	1
1	901	1	0	43.968724	1	102.730769	105.615385	67.192308	37.17	6.3	108	9.4	112.333333	8	0.7	6.8	3	0	0	0	0	0	0	10	1
1	902	0	0	65.267198	1	82.346154	104.28	59.48	38.39	12.6	230	7.5	124	35	1.2	8.6	4.3	0	0	0	0	0	0	4	0
1	903	1	1	68.475564	0	88.84375	103.53125	45.84375	39.33	22.9	58	9.8	125.125	38	1.6	10.1	3.4	0	0	0	1	1	1	3	1
1	904	0	0	65.683904	1	74.958333	114.125	55.625	37.22	7.4	109	9.9	127.4	55	3.2	15.2	3.4	0	0	0	0	0	0	5	0
1	905	1	1	87.291484	1	72.037037	111.24	53.76	36.72	11.1	241	7.3	294.333333	133	5.4	7.7	3	0	1	1	1	0	1	2	0
1	906	1	1	77.523622	0	105.409091	127.52381	59.904762	37	5.4	23	6.7	213.5	46	2.5	7.5	3.1	0	1	0	0	0	1	6	0
1	907	1	0	66.51385	0	67.291667	120.416667	73.625	37.7	6.8	168	6.4	98.5	67	3.6	13.6	4.6	1	0	0	0	0	0	2	0
1	908	0	1	67.011915	1	100.4	95.64	52	38.06	6.6	122	10.2	71.5	52	1.9	8.9	4.1	0	0	1	0	1	0	2	0
1	909	1	0	85.122103	1	99.36	108.36	58.44	37.94	24.3	209	13.2	199	42	2.4	6.9	4.6	0	1	1	1	0	1	2	1
1	910	1	1	38.776074	1	78.307692	111.769231	66.730769	37.72	15.3	166	12.2	105.166667	20	1.1	8	4.2	0	0	0	0	0	0	2	0
1	911	1	0	64.560515	1	133.472222	114.444444	79.111111	36.78	9.7	133	10	148	22	1	7.3	3.2	1	0	0	0	0	0	3	0
1	912	1	0	82.596479	0	70.864865	104.5	29.364865	37	21	366	9.2	117.5	71	8.9	10.4	4.3	0	0	1	0	0	1	4	0
1	913	1	0	62.541595	0	69.433333	148.8	68.3	37.22	19.7	546	9.2	176.75	25	0.6	8.3	4	1	1	0	0	1	0	2	0
1	914	1	1	63.71893	0	76.714286	96.435484	59.032258	38.1	14.5	133	9.4	122.789474	15	0.5	8.2	4.7	0	0	0	1	0	0	6	1
1	915	0	1	84.274012	0	79.785714	119.444444	49.555556	37	13.2	110	9.3	200.4	55	1.8	8	3.5	1	1	0	0	0	0	3	0
1	916	1	0	62.842447	0	108.518519	136.083333	52.083333	36.5	4.3	137	8	90	18	1.1	8.3	2.9	1	0	0	0	1	0	3	0
1	917	1	1	72.974696	1	91	105.357143	52.857143	37.72	21	206	9.1	147.681818	31	0.9	8	4.2	1	1	1	1	0	0	7	1
1	918	0	0	52.14308	0	85.785714	133.3	77.2	37.44	10.4	60	8.9	219.166667	26	1.1	7.2	3.9	0	0	0	0	0	1	3	0
1	919	0	1	73.786326	0	79.62963	121.777778	49.925926	37.67	32.9	584	7.9	79	11	0.7	7.2	4	0	0	0	0	0	0	3	0
1	920	1	1	82.205391	1	113.416667	125.833333	62.541667	36.83	4.8	184	8.2	134.111111	11	0.5	7.9	3	1	1	0	1	1	0	5	0
1	921	1	0	37.020837	1	123.15	98.685714	60.142857	37.78	15	104	12.7	154.65	32	3.6	7.3	4.6	1	0	0	0	1	0	3	1
1	922	0	1	69.090351	1	97	121.04	74.24	36.94	17.8	274	8.6	158	19	0.7	8.3	4	1	0	0	0	0	0	2	0
1	923	0	0	83.936436	1	73.266667	127.859375	59.46875	37.22	14.1	185	11.8	119	20	0.7	8.1	3.8	1	0	0	0	1	0	3	0
1	924	0	1	83.721304	0	103.034483	120	66.344828	37.72	10.4	249	11.5	110.75	35	1.5	9.6	3.6	1	0	1	0	0	0	2	1
1	925	1	1	71.739506	1	106.576923	107.464286	64.964286	39.6	19.6	47	8.8	212.8125	43	1.9	7.9	3.7	0	0	0	1	0	0	12	1
1	926	1	0	47.575193	0	126.04	114.230769	64.115385	38.06	16.2	208	12.8	246.333333	11	0.7	8.3	3.7	1	0	0	1	1	0	3	0
1	927	0	0	69.553845	0	80.53125	116.966667	75.533333	37	11.2	159	9.1	122	33	3.3	9.2	4.4	0	1	0	0	0	1	3	0
1	928	1	1	57.394159	0	86.076923	102.32	42.44	37.22	10.1	51	7.6	108.5	23	0.8	8.5	4.4	0	0	0	0	0	0	6	1
1	929	1	0	76.838079	1	105.548387	106.580645	61.677419	37.33	18.6	320	6.6	125.4	35	8.7	8.4	4.9	0	1	0	0	0	1	6	0
1	930	1	1	88.582371	0	81.73913	103.636364	47.227273	37.17	19.8	208	9.5	136.5	18	0.7	8	3.5	1	0	0	0	0	0	4	0
1	931	1	0	70.144457	1	103.137615	99.378788	66.378788	37.33	26.8	162	14	168	45	1.9	7.5	4.8	1	0	0	0	0	0	7	1
1	932	1	1	59.963686	1	62.166667	111.571429	62	37	11.4	185	7.2	112.5	7	0.6	8.8	4.1	1	0	1	0	0	0	2	0
1	933	1	1	70.908349	0	83.588235	102.388889	47.416667	37	17.9	85	8.1	128.2	12	0.5	8.9	3.3	1	1	0	1	1	0	6	1
1	934	1	1	76.646511	0	79	97.311321	44.057692	37.67	28.9	340	9.9	195.4	46	6	9.5	3.6	0	1	0	1	0	1	8	1
1	935	1	0	57.944779	1	90.185185	95.703704	42.37037	37.06	19.7	157	8.4	121.666667	36	2	7.6	4.2	0	0	0	1	0	0	2	0
1	936	1	0	62.0377	1	82.92	102.310345	56.857143	37.61	16.3	55	7.9	65.666667	105	9.1	7.9	4.6	0	0	0	1	0	1	8	1
1	937	1	0	54.850397	1	103	110.78125	57.96875	38.17	68	30	7.9	129.304348	88	2.9	7.2	5	1	0	0	0	0	0	3	1
1	938	1	0	85.418739	1	84.565217	99.5	58.590909	37.56	31.8	209	10.1	104.5	38	1.3	8.5	3.6	0	0	1	1	0	0	4	1
1	939	1	1	88.024489	1	56.48	113.68	45.68	37.94	25.9	66	8.1	124.25	39	1.1	8.1	4.3	1	0	0	0	0	0	2	0
1	940	0	1	46.313357	0	81.88	103.916667	74	37.11	35.6	211	9.8	118	21	0.7	13.7	2	0	0	0	0	0	0	2	0
1	941	1	0	53.882853	0	98.458333	107.043478	70.130435	37.33	14	199	7.5	206	7	1	9.8	3	1	0	0	0	0	0	6	0
1	942	1	1	78.805948	0	106.833333	108.72	48	37.17	13.2	158	7.3	121.75	27	2	7.5	4.3	0	0	1	1	1	0	8	0
1	943	0	0	64.956896	0	89.413793	122.214286	68.714286	36.83	0.1	5	7.8	259.333333	35	1.1	8.9	4.4	1	1	0	0	1	0	5	0
1	944	1	1	34.741476	1	95.115385	120.166667	73.666667	38.39	14	152	11.3	142.571429	22	1.5	6.8	3.5	0	0	0	0	1	0	2	0
1	945	1	0	76.617228	0	101.206897	125.78125	62.75	38.33	14.5	134	6.9	117.714286	32	1.6	6.8	4.6	1	1	0	0	1	0	2	0
1	946	1	0	91.335181	0	70.559322	111.508065	47.927419	37.22	12.4	176	10.2	149	24	1	8	3.8	1	0	0	0	1	0	4	1
1	947	1	0	32.395847	0	113.555556	104.407407	68.222222	37.44	12	61	9.1	166.692308	12	1.8	14.4	3.9	1	0	0	0	1	0	4	1
1	948	1	0	69.292458	1	84.054545	134.301724	68.922414	37.44	20.5	157	7.7	192.666667	23	1.9	8.3	3.8	1	1	0	0	0	0	7	0
1	949	1	0	96.391684	0	100.181818	106.0625	63.4375	36.5	30.2	244	15.1	138	81	2.9	9	4.1	1	0	1	1	0	0	3	0
1	950	1	0	58.279043	1	116.8125	122.322581	69.741935	38.17	23.2	84	8.8	153.75	25	1.3	8.4	4.7	1	0	0	0	0	0	5	0
1	951	0	0	71.143931	0	102.16129	93.516129	45.580645	36.72	30.3	139	7	211.75	30	1	7.2	4.3	1	1	0	1	0	0	2	1
1	952	1	0	62.830918	0	94.933333	103.111111	50.022222	39.61	26	211	8	173.8	54	3.3	8.4	3.9	0	1	0	0	0	0	4	1
1	953	0	1	79.886847	0	72.12	122.52	54.92	37.06	34.4	285	8.8	197.857143	65	1.6	8.1	3.5	0	1	0	1	1	1	2	0
1	954	1	1	44.89774	1	99.944444	117.277778	62.166667	39.22	15	117	8.1	155.066667	18	1.2	8	4.6	0	0	0	0	0	0	5	0
1	955	1	1	79.366872	1	85.846154	126.96	59.12	37.89	12.5	237	8.8	106	38	1.5	7.5	4.5	0	0	1	0	0	1	2	0
1	956	0	1	55.934879	1	56.818182	131.176471	64.558824	38.33	11.8	185	12.4	202.428571	49	2	9	3.4	0	1	1	0	0	0	2	0
1	957	1	1	80.722885	0	74.777778	149.52	70.72	37.11	7.9	133	8.8	140.6	39	2	9.3	3.5	0	1	0	1	1	1	3	0
1	958	1	1	81.310724	1	66.857143	105.514286	54.942857	37.78	24	111	10.8	138.375	33	1.7	9.1	3.8	0	1	0	1	0	1	4	1
1	959	1	1	52.958491	1	81.892857	105.37037	59.851852	37	6.3	221	8.7	109.142857	6	0.8	7.3	3.9	0	1	1	1	0	0	3	0
1	960	1	0	58.333289	0	61	109.679487	68.294872	36.94	9.1	74	11.5	180.166667	18	0.6	7.6	2.7	0	0	1	1	0	0	4	1
1	961	0	1	36.834373	0	66.666667	94.375	64.666667	40	6.1	67	9.7	107.5	10	0.7	7.9	3.6	0	0	0	0	0	0	4	1
1	962	1	0	55.930528	1	76.25	99.958333	57.083333	37.83	11.1	187	10.2	100.333333	11	0.8	8.5	4.1	0	0	0	0	1	0	3	0
1	963	0	1	80.291359	0	64.190476	119	41.428571	36.67	9.5	467	8.2	140	31	1.9	8.5	5	1	0	0	0	0	0	2	0
1	964	1	1	53.506466	1	115.625	104.551282	66.269231	36.7	15.8	282	13	121.333333	100	2.6	8.4	3.5	1	0	0	1	0	0	6	1
1	965	1	1	50.448649	1	107.625	100.725	63.275	38.94	12.7	64	7.1	136.411765	19	1.3	10.5	2.7	1	1	0	0	0	0	5	1
1	966	1	1	77.824111	0	68.190476	113.238095	50.333333	37.11	14.4	102	9.3	133.421053	19	0.9	8.9	4.9	0	0	0	1	1	1	7	1
1	967	1	0	78.910643	0	100.814815	100.807692	47.884615	36.94	20.5	1018	10.4	221.666667	49	3.1	6.8	5	1	1	0	0	1	0	2	0
1	968	1	0	56.656545	1	134.5	109.655172	61.482759	38.89	7.7	101	10.4	119.25	56	2.3	7.4	3.9	1	0	0	0	0	0	7	1
1	969	1	0	86.347532	1	100.703704	148.307692	87.038462	37.28	13.9	139	13.4	133	29	1	9.3	4.1	0	0	0	1	1	0	2	0
1	970	1	0	79.650617	0	73.648649	116.230769	52.025641	38	21.4	142	9.8	125.058824	43	3	7.4	4.2	0	0	0	0	0	1	6	0
1	971	1	0	58.480958	0	68.8	106.96	68.2	37.11	12.3	106	7.2	142.5	37	2.8	7.7	2.6	1	0	0	1	1	0	4	1
1	972	1	0	72.900368	1	115.259259	105.444444	60.703704	36.67	17	141	10	241.9	55	2.8	7	3.7	0	1	0	1	1	0	2	1
1	973	0	1	73.303177	1	94.461538	108.36	54.4	39.56	0.2	20	9.9	123.6	19	0.6	7.7	3.6	0	0	0	0	0	0	4	0
1	974	0	0	81.869377	1	106.681818	139.294118	65	37.94	14.5	301	8.5	114	14	0.8	9.4	3.5	1	0	0	0	1	0	2	0
1	975	1	1	56.713712	1	81.181818	142.155556	70.288889	37.83	11.3	82	12.8	175.333333	16	0.9	8.7	3.2	1	1	0	0	1	0	3	0
1	976	1	0	51.216388	1	94.666667	87.583333	60.833333	36.94	8.3	312	14.9	121	110	18.9	11	5.8	0	0	0	1	1	1	4	1
1	977	0	1	91.585683	0	90.068966	112.925926	48.62963	37.33	13.9	151	9.3	110.777778	56	1.4	8.7	4.4	0	1	0	1	1	1	4	0
1	978	0	1	79.682253	1	110.92	106.416667	65.416667	36.83	25.5	175	9.9	103	29	1.5	8.4	4.3	0	0	1	1	0	1	2	0
1	979	1	1	70.112125	0	92.846154	143.333333	90	37.33	10.5	139	11.8	133	10	0.8	8.3	4.5	1	0	0	0	0	0	2	0
1	980	1	1	63.09319	0	93.76	186.6	84.44	37.06	10.5	385	7.8	256.526316	35	1.7	8.1	4.1	0	1	1	1	0	1	2	0
1	981	0	1	69.94988	1	69.333333	117	59.689655	38	18.3	264	8.3	130	60	1.1	9.1	3.5	1	0	0	0	1	0	7	1
1	982	1	0	84.835572	1	89.25	126.833333	72.958333	37.06	11.9	259	9.2	173.142857	68	2.3	8.4	5.6	0	1	1	1	0	1	2	0
1	983	1	0	86.864177	0	107.028571	131.193548	54.516129	36.94	15.8	275	9	179.4	57	6.4	8.3	3.6	0	1	0	1	0	1	5	0
1	984	1	0	41.754717	0	117.290323	99.035714	52.5	37.94	3.1	106	2.7	247.5	8	0.5	7.2	3.3	0	1	0	0	0	0	2	0
2	1	1	1	37.524464	0	117.52	135.041667	75.5	37.67	25	404	9.6	125	21	1	8.2	4.3	0	1	0	0	0	1	2	0
2	2	0	1	51.301543	0	92.115385	117	71.142857	38.22	7.5	81	13.8	138.833333	8	0.6	7.8	2.7	1	0	1	1	1	0	3	0
2	3	1	1	89.522334	1	76.295455	105.488372	57.604651	36.94	16.5	306	10.9	287.777778	61	2.4	9.7	3.7	0	1	0	0	0	1	4	1
2	4	1	1	68.923035	1	67.567568	148	52.8	38.22	10.3	109	13.3	129.5	18	1.3	9	3.3	1	0	0	1	0	0	2	0
2	5	1	1	86.867687	1	65.807692	114.961538	55.884615	36.44	16.2	211	8.7	128.6	29	0.9	8.2	3.8	0	1	0	1	0	0	4	1
2	6	1	0	91.314721	0	70.088235	119.676471	56.088235	36.56	10.1	260	9.1	170	65	2.7	7.9	4.2	0	0	0	0	0	1	2	1
2	7	1	1	69.700235	0	86.851852	135.814815	45	37.44	23.6	179	9.3	202	26	3.5	8.3	3.5	0	1	0	1	0	1	8	1
2	8	0	1	78.164425	0	87.392857	137.52	68.48	39.5	5.5	91	9.2	99	7	0.6	7.3	3.7	1	0	0	0	0	0	2	0
2	9	1	0	76.784927	0	106.833333	97.84	49.16	36.94	30.8	357	8.7	119.4	31	1.7	6.7	3.7	1	1	0	1	0	0	3	1
2	10	1	0	49.35617	0	94.12	120.666667	82.666667	38.67	14.7	187	12.4	118.2	8	1	9.9	3.3	0	0	0	0	0	0	2	0
2	11	1	0	68.816557	0	82.24	117.653846	63.923077	37.33	30.4	65	11.3	90.625	53	2.4	7.9	3.5	0	0	0	0	1	1	3	1
2	12	1	0	55.667529	1	89.809524	115.954545	57	36.44	16.7	100	7.4	180.266667	28	3.7	7.9	4.3	0	0	0	0	1	1	7	1
2	13	1	1	62.345085	0	83.333333	107.851852	50.740741	36.94	31.4	186	8.7	126.5	49	1.1	9.5	4	1	0	0	0	0	0	4	1
2	14	1	0	68.468088	1	83.658537	95.714286	51	37.9	13.2	239	9.3	167.454545	69	5.5	8.6	5.1	0	1	0	1	1	1	5	1
2	15	1	0	86.484176	0	102.384615	118.875	58.541667	37.5	23.2	269	7.3	142	17	0.9	6.8	3.9	1	0	0	0	0	0	2	0
2	16	1	0	91.690417	1	78	95.5	52.790323	36.39	22.5	56	9.4	103.5	13	1.6	7.4	3.7	0	0	0	0	1	1	5	0
2	17	1	0	54.328549	0	82.892857	114.964286	65.535714	37.61	12.5	169	8.7	139	10	0.7	7.9	4.1	0	0	0	1	1	0	6	0
2	18	0	0	58.945172	0	103.346154	127.458333	69.958333	37.11	15.5	112	12.4	138.043478	23	1.6	9	3.1	1	0	0	0	1	0	2	0
2	19	1	0	80.448291	0	116.195122	122.283582	64.701493	37.5	8	160	9.4	114.545455	37	1.7	9.8	3.8	0	0	1	0	1	0	2	0
2	20	1	1	80.873864	0	123.36	124.84	68.16	37.78	59	216	13.6	186	22	0.7	7.1	2.6	1	0	0	0	0	0	2	0
2	21	1	1	78.870532	0	86.347826	97.73913	63.434783	37.11	15.5	188	9	94.833333	16	0.4	8.1	3.6	0	0	0	0	0	0	2	0
2	22	1	1	55.127961	1	106.608696	107.347826	54.23913	38.94	19.7	218	10.8	96	6	0.7	7.8	3.4	0	0	0	0	0	0	4	0
2	23	1	0	60.087322	0	74.322034	105.25	46.607143	37.11	9.9	471	10.6	166.888889	63	9	6.2	4.6	0	1	1	0	0	1	3	1
2	24	1	0	88.226425	0	106.682927	92.135135	48.756757	36.78	22.3	201	8.9	138.5	78	1.3	8.8	3.9	0	0	0	0	0	1	2	0
2	25	0	1	53.075504	0	85	119.666667	76	37.22	18.9	519	9.9	108	8	0.4	8	4.6	0	0	0	0	0	0	2	0
2	26	0	1	71.243109	1	71.62069	100.04	69.72	36.61	25.1	237	13.8	174	19	0.7	8.9	4.5	0	0	1	1	0	0	3	0
2	27	1	1	47.004432	1	110.04	115.083333	63.5	38.7	37.2	162	9.4	126.4	18	0.4	7.1	4.2	0	0	0	1	0	0	5	1
2	28	0	0	63.87612	1	102.962963	106.6	64.12	38.06	18.4	181	8.4	93.5	13	0.9	9.1	3.6	0	0	0	0	0	0	2	0
2	29	1	0	67.64004	0	92.571429	120.482759	57.068966	37.56	20.8	178	9.8	111.2	103	4.7	7.7	4.7	0	0	0	0	1	0	7	0
2	30	1	0	82.648379	1	60.423077	106.08	62.16	37.44	10.9	214	9.5	111	46	3.9	9.4	4.5	0	0	0	0	1	1	3	0
2	31	1	1	73.149676	0	98.09375	109.617647	61.647059	37.39	15.9	127	8.9	185.333333	15	0.6	7.2	3.8	0	1	0	0	0	0	3	0
2	32	1	0	24.372614	0	83.52	111.576923	60.269231	37	32.5	96	11.1	172.75	16	2.2	8.1	2.6	0	0	0	0	0	0	12	0
2	33	1	0	74.644067	0	78.5	113.88	48.72	37.11	36.1	330	9.8	163.066667	49	2.4	8.9	4.2	1	0	0	0	0	0	2	1
2	34	1	0	37.295825	0	81.038462	117.608696	64.956522	39.28	2.5	39	7.6	143	6	0.4	8.3	4.2	0	0	0	0	0	0	3	0
2	35	1	1	84.267251	0	80.24	114.666667	51.25	37.72	12.6	79	11	135.2	35	1.8	8.3	3.5	0	0	0	1	0	1	4	0
2	36	1	1	71.498896	0	97.8	141.24	77.08	38.11	19.2	201	7.8	131	21	1.3	8.2	4.5	0	0	0	0	0	1	2	0
2	37	1	1	48.861073	1	88.586207	108.827586	58.241379	38.33	8.4	80	9	113.85	39	5	9.9	3.6	0	0	0	0	0	1	15	1
2	38	1	0	36.301339	1	80.72	113.72	53.08	38.22	26.1	146	8.9	151.9	22	1.5	7.6	4.4	0	0	0	0	0	0	6	1
2	39	1	1	87.121688	0	102.142857	100.607143	57	37.5	18	119	8.6	146	32	1.4	7.8	4.9	0	0	0	1	0	0	4	1
2	40	1	0	56.911061	1	82.191781	94.898551	45.449275	36.94	26.4	44	6.8	92.4	127	4.8	7.8	4.2	0	0	0	0	0	0	12	0
2	41	1	0	79.483344	0	80.142857	126.04	70.72	37.06	20.5	185	10	107.666667	35	2.2	8.8	4.5	1	0	0	0	0	0	4	0
2	42	0	1	46.128469	0	95.269231	126.954545	85.454545	37.33	11	95	8.8	113.5	8	0.6	8.6	3.7	0	0	0	0	0	0	4	0
2	43	1	0	55.420208	1	61.153846	132.075758	66.166667	37.94	14.6	124	11.9	159.6	11	0.8	8.8	3.6	0	0	0	0	0	0	2	0
2	44	0	0	79.563872	1	100.193548	103.533333	56.766667	37.89	7.9	333	8.2	174.166667	28	1	9.3	3.7	1	0	0	0	0	0	2	0
2	45	1	1	52.197664	0	85.375	111.217391	78.652174	37.39	9.1	108	9.8	103.75	5	0.6	9	3.9	1	0	0	0	0	0	2	0
2	46	0	1	73.227828	1	86.516129	134.071429	81.571429	39.61	17.1	200	13.5	125.333333	27	1.3	8.9	3.4	1	0	0	0	0	0	2	0
2	47	1	1	62.98391	1	96.222222	119.222222	86.222222	37.61	16.6	92	10.6	121	46	2.1	9.5	3.9	0	0	0	0	1	1	5	0
2	48	1	0	51.859	1	87.076923	108.2	63.72	36.78	16.7	31	7.2	104.5	147	4.8	9.1	4.2	0	1	0	0	0	0	9	0
2	49	1	0	61.63076	1	100.692308	132.458333	87.625	36.94	30.8	101	9.7	84	68	3.9	8.6	4.5	0	1	0	0	1	1	4	0
2	50	1	1	86.492406	0	89.325581	108.512195	51.682927	36.83	11.9	270	6.4	144.333333	15	1.1	7.8	4	0	0	0	1	1	0	2	0
2	51	0	0	49.631543	0	99.333333	95.296875	60.4375	38.17	10.3	180	8	137.4	3	0.5	8	3.3	0	0	0	0	0	0	3	0
2	52	1	0	83.034636	1	65.296296	109.346154	63.692308	36.91	5.7	142	7.4	96.666667	64	3	8	5.4	0	0	1	1	0	1	3	1
2	53	1	1	72.436471	1	93.152542	110.12069	65.517241	38.5	48.2	73	7.3	203	22	1.8	9.8	4.4	0	0	0	0	0	0	2	1
2	54	0	1	44.190176	0	84.3	116.103448	75.068966	37.44	37.5	153	12.1	198.333333	9	1	7.4	2.7	1	0	0	0	0	0	4	1
2	55	1	1	59.165644	0	68.903226	118.580645	65.387097	36.61	13	211	12.7	126	11	0.6	8.3	4.3	1	0	0	0	1	0	2	0
2	56	1	0	68.740704	1	110.954545	100.55	72.684211	38.67	8.2	147	10	141.75	13	1.1	7.2	3.2	0	0	0	0	0	1	4	0
2	57	1	1	89.215762	0	86.375	138.130435	69.347826	38.56	11.1	114	10	258.333333	16	1	8.5	3.9	0	1	0	0	0	0	2	0
2	58	1	1	86.240972	0	104.913043	121.304348	59.043478	36.61	21.5	404	11.1	209.428571	79	1.7	8.6	4.6	1	0	0	0	0	0	2	0
2	59	1	1	54.038252	0	99.4	118.32	67.12	39.5	7.9	113	12.1	233.666667	13	1	7.6	3.8	1	1	0	0	0	0	2	0
2	60	0	0	65.8017	1	88.730769	146.365385	72.365385	36.89	21.8	187	9.8	123.142857	131	6.3	8.7	3.5	0	0	0	0	0	0	6	0
2	61	1	1	69.991378	0	96.5	98.416667	61.5	38.33	14.2	161	10.5	161.8	29	0.9	9.3	3.6	1	1	0	0	0	0	3	0
2	62	1	1	90.080624	0	62.708333	111.954545	50.318182	37.06	5.2	135	9.4	108	24	1.2	8.6	2.7	0	0	1	1	1	1	2	0
2	63	1	0	23.341705	1	89.583333	132.692308	73.589744	37.56	17.4	116	12	114.75	17	0.9	8.3	3.6	0	0	0	0	0	0	3	0
2	64	1	1	31.636439	1	105.666667	123.875	59.291667	38.39	19.7	360	7.7	133.714286	97	4.3	8.9	3.9	0	0	0	1	0	0	9	1
2	65	1	0	61.439276	0	67.791667	97.708333	52.75	36.94	14.6	243	8.4	161.666667	25	4.6	8.3	3.7	0	1	1	1	1	1	6	1
2	66	1	1	73.546957	1	80.296296	114.828571	49.7	37.33	17.2	115	8.5	94.75	23	0.9	8.7	4	1	0	0	0	0	0	7	0
2	67	0	1	89.360099	0	61.181818	137.590909	51.590909	36.78	9.8	191	7.9	85.5	66	1.3	8.9	3.7	0	0	0	1	0	0	2	0
2	68	1	0	81.645149	1	95.673469	110.581818	53.890909	37.28	31	290	11	231.891304	45	3.1	8.9	3	1	1	1	0	0	0	6	1
2	69	1	1	54.309639	0	92.035714	102.916667	57.041667	36.83	18.2	367	9.2	117.333333	60	7.2	6.6	3.6	1	0	0	0	1	0	8	1
2	70	1	0	62.031937	0	52.967742	125.522059	45.683824	37.83	18	123	9	140.882353	68	3.8	10.1	3.5	0	1	0	0	0	1	7	1
2	71	1	0	83.815909	1	82	126.869565	52.434783	37.5	6.6	95	9.7	94.333333	46	5.9	9.2	4	0	1	0	0	0	1	7	0
2	72	1	0	62.334113	1	94.725	123.325	67.4	37.17	22.3	75	9.6	154.346154	26	1.8	8.3	3.2	1	0	0	0	1	0	2	0
2	73	1	1	49.402496	1	109.5	98.354839	56.709677	39.44	4.5	12	8.9	225.705882	50	2.7	7.9	2.4	1	1	0	0	0	0	10	0
2	74	0	1	22.831173	0	101.423077	127.333333	54.851852	39.39	10.9	295	8.7	103	11	0.6	7.8	3.5	0	0	0	0	0	0	3	0
2	75	1	0	77.780179	0	82.8	148.986486	66.635135	37.44	10.1	267	9.3	108.166667	12	0.6	9.7	3.6	1	0	0	0	1	0	2	0
2	76	1	1	68.368962	1	80.6	100.95	66.3	38	9	227	8.8	104	24	1.1	7.2	3.8	0	0	0	0	0	0	4	0
2	77	1	1	28.284391	0	88.923077	97.875	53.125	38.56	6.7	198	10.7	89	5	0.7	7.7	4	0	0	0	1	0	0	8	0
2	78	1	0	76.456594	0	93.038462	139.48	65.64	36.56	10.3	351	9.2	116.333333	21	0.4	8.1	3.7	0	0	1	1	0	0	2	0
2	79	1	0	91.43279	0	72.540541	85.594595	47.027027	36.83	6.4	145	7.8	113	46	3	8.1	4.9	0	0	0	1	0	0	3	0
2	80	1	1	57.78578	0	71.76	106.129032	51.935484	37.89	10.8	205	10	128.25	10	0.8	8.2	4	0	0	1	1	0	0	3	0
2	81	0	0	60.051205	0	82.173077	111.346154	60	37.89	2.2	23	9.7	151.166667	16	0.7	8.7	2.8	0	0	0	0	0	0	6	1
2	82	1	1	87.09624	0	98.444444	112.48	58.68	36.56	23.2	399	13.4	128	44	1.3	10.4	4.1	1	0	0	1	1	0	2	0
2	83	1	0	79.265963	1	64.038462	123.73913	68.652174	36.56	12.2	151	13.6	108.25	17	1.3	9.1	2.7	1	0	0	0	0	0	3	0
2	84	1	0	48.065499	1	112.263158	120.018519	60.62963	38	37.4	348	9.2	206.326087	40	3.4	7.3	3.9	1	1	0	0	0	0	4	1
2	85	1	0	89.491339	1	91.424242	143.263158	73.894737	37.06	24	79	6.5	167	54	1.1	7.7	3.8	1	0	0	0	1	0	2	0
2	86	0	1	67.790469	1	80.2	104.176471	54.308824	37.89	0.2	50	7.8	125	22	0.8	9.7	3.1	0	0	0	0	0	0	8	1
2	87	1	1	84.871407	0	79.576923	132.44	60.32	38.67	12.8	118	8.4	125.2	43	1.9	8	4.6	0	0	0	0	0	1	2	1
2	88	1	0	61.034595	0	85.538462	108.92	64.16	37.39	5.1	62	10	108.5	33	1.2	7.8	2.9	0	0	0	1	0	1	3	1
2	89	1	1	55.094316	1	112	143.08	92.72	37.22	5	69	9.5	113.125	35	3.2	6.8	3.1	1	0	0	1	0	0	2	0
2	90	0	0	89.243412	0	83.28	107.64	51.24	37.33	16.1	298	8.7	85	33	1.1	9.5	4.5	1	0	0	0	0	0	2	0
2	91	1	0	61.393759	0	83.384615	104.16	59.76	37.83	10.2	233	10.8	141.25	43	6.6	8.9	4.1	0	1	0	0	0	1	2	0
2	92	1	1	80.509413	0	109.272727	101.058824	62.705882	39	100.3	24	7.5	168.25	22	1	8.8	2.5	0	0	0	0	0	0	7	1
2	93	1	1	58.329097	1	114.709091	102.09434	67.490566	38.67	41.1	170	7.5	111	11	0.3	6.6	3	0	0	0	0	1	0	3	1
2	94	1	1	82.165623	0	111.681818	136.263158	53.894737	37.11	38.4	325	10.1	101.5	79	7.8	8	4.6	0	0	0	0	1	1	2	1
2	95	1	1	79.298548	0	63.384615	110.2	62.64	37.17	22.7	343	7.2	135.7	157	8.3	8.4	4.9	0	0	0	0	1	1	4	0
2	96	1	1	80.462977	0	114.607143	109.111111	69.703704	37.78	5.8	189	9.6	100	8	0.6	10.5	3.7	1	0	0	0	1	0	2	1
2	97	0	1	48.198794	0	79.21875	83	53.071429	37.06	14.1	295	9.6	65.666667	21	3.9	8.6	4.5	0	0	0	0	0	1	4	0
2	98	0	1	39.964826	0	119.625	112.043478	66.347826	38.61	6.1	157	12.1	116.75	15	0.9	8.1	3.6	1	0	0	0	0	0	2	0
2	99	0	1	77.438052	0	119.541667	113.354167	58.645833	37.22	14.5	177	9.2	116.875	24	1.2	7.9	3.5	1	0	0	0	1	0	2	1
2	100	1	1	82.44364	0	117.925	104.383721	58.127907	39	20.1	252	7.6	153.666667	19	0.9	8.1	3.9	1	0	0	0	0	0	2	1
2	101	1	0	55.454889	1	65.515152	115.1875	69.25	36.83	25.2	307	12	151.03125	34	1.5	7.8	3.7	0	1	0	0	1	1	4	1
2	102	1	1	56.56566	0	101.37037	100.111111	65.111111	36.67	8.5	254	8.9	96.6	28	0.6	5.6	3	0	0	0	0	0	0	3	0
2	103	1	0	41.212775	0	109.565217	151.136364	68.636364	37.78	16	313	8	299.125	28	1.5	8.1	4.5	1	1	0	0	0	0	2	0
2	104	1	1	81.311516	0	98.307692	114.767857	58.232143	37.33	7.4	119	10.5	122.666667	30	1.2	8.2	2.9	1	1	0	0	0	0	5	1
2	105	1	0	55.073711	1	70.03125	104.774194	60.806452	37.17	6.4	67	11.3	101.75	16	0.7	7.2	3.6	0	0	0	0	0	0	5	0
2	106	1	1	91.733787	0	96.346154	130	63.8	36.94	13.6	144	8.7	127	29	0.7	8.3	4.6	0	0	1	1	0	0	3	0
2	107	1	1	79.845503	0	106.7	110.45	48.5	38.28	24.8	292	8.6	173.75	16	1.7	9.1	4.3	0	1	0	0	1	1	3	1
2	108	1	0	68.976171	0	75.6	109.230769	50.230769	37.28	11	114	6.4	201.322581	61	5	8.2	2.9	0	1	0	0	0	1	7	1
2	109	1	0	75.455242	0	76	91.258621	51.362069	37	10.4	176	10.6	133.875	35	1.8	8.2	3.1	1	0	0	0	1	0	7	1
2	110	1	1	66.087898	0	91.92	110.36	59.52	37.67	17.5	299	9.2	90.666667	19	1.4	7.8	3.3	0	0	0	0	0	0	2	0
2	111	1	0	51.028401	0	103.02381	105.454545	65.227273	37.28	24.5	393	9.2	184.833333	17	0.7	7.7	4	1	0	0	0	0	0	4	1
2	112	0	1	49.148012	1	93.107143	120.45	70.525	37.83	11.4	181	13.4	115.4	15	0.9	8.6	4.2	0	0	0	0	1	0	2	0
2	113	1	1	23.577224	1	105.4	121.8	67.32	39.33	8.8	226	13.2	94.5	4	0.7	8.6	5.1	0	0	0	0	0	0	7	1
2	114	1	1	78.613705	0	73.583333	102.076923	41.384615	37.83	11.7	161	8.3	114.8	23	0.9	8.1	4.5	0	0	0	0	0	0	7	1
2	115	0	1	67.434907	1	98.185185	107.456522	58.869565	37	9.2	100	11.4	106.75	22	0.9	8.4	4.6	0	0	0	0	0	0	8	0
2	116	1	1	69.745366	0	106.230769	117.87037	64.425926	38.33	24.3	291	10.7	112.5	19	0.5	8.6	2.8	0	0	0	0	0	0	3	0
2	117	0	0	85.311941	1	96.36	126.72	59.2	38.89	10.1	517	7.1	219.25	38	1.3	7.6	3.5	0	1	0	0	1	1	2	0
2	118	1	1	65.002134	1	109.033333	121.35	69.583333	39.56	7.3	138	11.1	132.6	20	1.8	7.9	4.2	0	0	0	0	0	0	2	0
2	119	1	1	57.225336	1	125.642857	108.322222	61.633333	39.61	26.1	451	7.3	183	20	2.9	7.8	4.1	1	1	0	0	0	0	6	1
2	120	1	1	91.617359	1	88.041667	100.625	56.625	36.44	17.4	240	10.7	72.8	77	2.8	8	4.3	0	1	0	0	0	1	3	0
2	121	1	1	57.10608	0	124.24	120.769231	58.346154	39.44	21.2	295	9.6	136.25	25	1.5	7.8	3.6	1	1	0	0	0	0	2	0
2	122	1	1	88.248035	0	70.733333	123.041667	39.041667	36.56	14	163	9.2	108.714286	54	2.8	8.9	5	0	1	0	1	1	1	9	0
2	123	1	1	82.708183	1	78.419355	99	42.774194	37.4	10.4	100	8.3	144.727273	42	5.1	8.9	4.5	0	1	0	1	1	1	5	1
2	124	1	0	64.655089	1	70.0625	135.129032	59.774194	37.39	14.6	50	9.7	231.222222	28	0.9	8.7	3.4	1	1	0	0	0	0	9	1
2	125	1	0	73.109269	0	81.777778	146.6	66.96	37.11	17.6	133	8.6	286.5	110	2	8.3	2.9	1	1	0	1	0	0	2	0
2	126	1	1	89.696064	1	94.233333	142.896552	63.344828	37.61	10.8	87	7.6	143.25	27	1	8.6	3.7	0	0	1	1	0	0	4	0
2	127	1	0	72.460049	1	99.259259	118.222222	49.444444	38.61	7.5	197	8.8	143.333333	28	1.1	7.7	4.2	0	0	0	0	0	0	3	1
2	128	1	0	77.040221	1	85.923077	102.04	58.72	36.56	11.6	337	12.6	179.5	240	10.5	10.4	4.9	0	0	0	0	0	1	3	0
2	129	1	1	73.292177	0	110.409091	118.045455	57.590909	38.67	0.9	69	10.5	173.4	42	1.4	8.9	3.7	0	1	0	0	1	1	6	0
2	130	0	1	31.342944	0	113.32	111.916667	69.166667	36.72	20.2	234	9.1	117	11	0.7	7.7	3.7	0	0	0	0	0	0	2	0
2	131	1	1	85.551676	0	106.510638	131.405405	73.27027	37.11	18.9	359	9.3	153.25	16	0.5	8.1	3.1	0	0	0	1	0	0	2	0
2	132	1	1	63.811334	0	77.541667	114.125	54.541667	38	22.7	126	8.2	123.333333	24	1.1	10	5.5	1	1	0	0	1	0	9	0
2	133	0	1	86.462652	1	52	120.818182	81.818182	36.67	10.1	184	12.7	125	48	0.8	8.3	3.6	0	0	0	0	0	1	3	0
2	134	1	0	67.921986	1	85.133333	100.692308	49.730769	36.67	9.6	408	9.9	167	22	1.7	8.6	3.9	0	1	1	1	0	0	2	0
2	135	1	0	76.107159	0	75.68	110.6	59.56	37.72	14.6	204	9.7	134.4	15	1.5	8.1	3.2	1	1	0	0	1	0	4	0
2	136	1	1	61.001544	1	86.833333	116.133333	59.5	39.2	8.9	68	7.2	132.28	13	0.6	9.4	3.8	1	0	0	0	0	0	5	1
2	137	1	1	78.607816	1	95.692308	104.48	53.8	39.17	12.9	83	8.2	134.666667	37	1.6	8.5	3.5	1	0	0	0	1	0	4	1
2	138	0	0	72.008252	1	94.92	85.541667	42.625	37.78	3.5	190	7.2	136	62	2.4	8.2	3.8	0	0	0	1	1	1	3	0
2	139	1	0	71.386996	0	114.081081	128.787879	70.060606	37.67	10	607	10.4	80.333333	7	0.4	7.6	3.5	1	0	0	0	1	0	3	0
2	140	0	0	76.815601	1	84.56	128.909091	48.681818	37.44	5	94	8.3	165	22	1.1	7.9	3.7	1	0	0	0	0	0	3	0
2	141	1	1	59.662584	1	70.666667	108.034483	58.931034	38.28	12.7	52	7.1	144	20	1.3	7.9	4.5	1	0	0	0	0	0	4	0
2	142	0	1	35.61054	1	101.884615	137.083333	81.041667	37	20.4	141	7	141	8	0.7	7.9	4	0	0	0	0	0	0	8	0
2	143	0	1	78.059968	1	99.64	113.347826	53.869565	38.5	7.8	199	8.2	119	43	3.1	7.6	4.6	0	0	0	0	0	1	3	0
2	144	0	1	64.092171	1	83.782609	124.92	71.08	38.11	22.3	267	12.1	131	16	1	8.8	3.7	0	0	0	0	0	0	2	0
2	145	1	0	59.496389	0	95.147059	121.891892	62.189189	37.17	25.2	73	8.6	177.714286	11	0.8	14.2	3.2	0	0	0	0	0	0	5	0
2	146	0	1	28.688413	0	93.733333	97.862069	58.931034	39	13.6	107	10.7	85	10	1.2	8.3	3.7	0	0	0	0	0	0	3	0
2	147	1	1	81.074384	0	76.354839	135.461538	56.346154	39.11	11.5	239	10.6	146.25	16	0.9	8.8	4.1	1	0	0	0	0	0	2	0
2	148	1	1	84.745734	0	58.879518	104.904762	52.892857	37.11	20.1	173	12.9	151.818182	18	0.8	8.4	3.3	0	0	0	1	0	0	3	1
2	149	1	0	66.42643	1	114.068182	154.621622	80.459459	37.78	22.8	190	14.3	142	48	2.2	7	3.6	0	1	0	0	0	1	8	0
2	150	0	1	60.437195	1	82.84	144.98	75.62	37.78	17.1	217	13.3	124.333333	23	1.1	9.3	4	1	0	0	0	0	0	2	0
2	151	1	0	78.114355	0	73.166667	109.565217	53.521739	36.94	30.8	383	9.6	196.2	37	1.6	7.9	4.5	1	1	1	1	1	0	4	1
2	152	0	1	65.423483	1	84.129032	110.862069	71.551724	37.17	37.9	310	8.1	180.5	17	1.2	7.3	3	1	0	1	0	1	0	4	1
2	153	1	1	35.979969	1	121.159091	125.24	67.47	39.17	16.5	127	10.5	152.076923	21	1.3	10.1	3.4	0	0	0	0	0	0	4	1
2	154	1	0	78.053627	1	76.541667	116.130435	62.043478	36.56	19.6	122	8.4	175.833333	113	2.6	6.9	4.9	0	0	0	0	0	0	6	0
2	155	1	0	73.818907	0	62.129032	102.566667	59.3	37	10.6	156	11	123.142857	15	0.5	7.5	2.6	1	0	0	0	0	0	3	1
2	156	0	1	48.223301	1	121.318182	106.863636	71.772727	38.28	18.8	192	10.3	162.333333	21	1.1	7	4.1	0	0	0	0	0	0	2	0
2	157	1	0	82.127376	0	96.375	95.125	64.291667	36.94	12.2	147	11.9	100	45	5.9	8.8	3.8	0	0	0	1	0	1	8	1
2	158	1	0	74.539169	0	81.307692	124.782609	55.347826	39.44	5.2	121	12.5	83	24	0.9	8.9	3.6	1	0	0	0	0	0	4	0
2	159	0	1	60.772129	0	100.652174	108.125	55.375	38.44	19.9	105	9.5	159.8	20	1.1	7.7	3.6	0	1	0	0	0	0	2	1
2	160	1	0	94.685681	0	94.807692	91	58.28	37	8.8	216	10.9	143.2	62	2.1	8.9	5	0	1	0	1	0	1	4	0
2	161	1	0	85.134443	0	85.047619	124.846154	61.307692	37.39	13	300	9.2	108.3	26	1.5	9	3.9	0	1	0	1	1	1	2	1
2	162	1	0	86.173901	1	84.307692	113.72	46.88	36.94	17.3	185	10.1	106.75	40	2.3	8.1	3.7	0	0	1	0	0	1	4	1
2	163	1	0	76.231865	1	94.346154	95.36	62.8	36.61	7.4	198	13.5	157.5	111	5.1	8.8	4.5	0	1	1	1	0	1	7	1
2	164	1	1	83.623331	0	95.357143	147.142857	70.828571	37	13.7	575	10.2	168	25	1.2	7.5	5	0	0	0	1	1	1	3	0
2	165	1	1	75.099477	1	126.037736	89.18	61.6	37.28	1.2	34	7.7	119.5	29	1.3	7.5	3	0	0	0	0	0	0	7	1
2	166	1	0	80.7452	0	104.69697	92.735294	49.720588	38	28.7	309	7.8	173.5	48	2.3	8.6	4	1	0	1	1	1	0	7	1
2	167	0	0	31.870716	1	111	122.913043	77.304348	37.22	30.7	126	11.2	95	18	0.8	8.6	4.2	0	1	0	0	0	0	7	0
2	168	1	1	69.978184	1	104.84	108.736842	69.631579	37.5	41.1	418	10.9	114	11	1	8.2	4.2	0	0	0	1	0	0	2	0
2	169	1	0	85.959969	0	78.25	108.135135	47.918919	37.56	17	193	10.1	175	80	1.4	7.2	3.8	1	0	0	0	1	0	5	1
2	170	1	0	76.33413	0	107.14	112.027027	46.567568	37	0.1	42	7.9	99.6	22	1.2	7.4	2.4	0	1	0	0	0	1	3	0
2	171	0	1	42.782666	0	65.59375	133.09375	64.6875	37.44	14.5	272	13.1	116	11	0.7	9.5	3.7	0	0	0	0	0	0	3	0
2	172	1	0	42.181451	1	82.833333	130.485714	69.628571	37.78	0.6	34	7.4	95.5	26	0.5	8	3.8	0	0	0	0	0	0	9	0
2	173	1	1	39.597692	0	82.666667	108.6	60.68	37.67	16.1	265	13	138.428571	12	0.9	8.4	4.1	1	0	0	1	1	0	5	1
2	174	0	0	54.379461	1	100.709677	121.176471	74.044118	37.89	16.8	160	14.3	105	22	0.9	8.6	3.7	1	0	0	0	0	0	2	0
2	175	1	0	51.713914	0	100.833333	125.791667	74	37.22	22.6	154	7	124.666667	19	1.1	9.1	3.8	0	0	0	0	0	0	8	0
2	176	1	0	85.129867	1	68.259259	107.785714	50.714286	36.56	93.6	195	8.5	155.666667	50	2	7.7	4.8	0	1	0	0	0	1	4	1
2	177	0	0	24.777522	1	74.038462	117.96	60.08	36.78	27.9	679	12.5	91.5	9	0.7	9	4.4	0	0	0	0	1	0	2	0
2	178	1	1	71.046646	1	75.28	114.56	58.72	36.67	8.1	113	7.1	260.625	203	4.3	9.2	4.3	0	1	0	1	0	1	4	1
2	179	1	0	93.362199	0	92.366667	166.8	88	36.67	29.7	260	14.4	155	23	1.1	9.3	1.9	1	0	0	1	0	0	2	0
2	180	1	0	80.484139	1	69.8	120.92	75.52	37.61	11.6	182	12	171.833333	16	0.7	8.3	3.3	0	0	0	0	0	0	3	0
2	181	1	1	68.393154	0	114.740741	100.571429	62.089286	39.39	22.7	519	9.6	148.833333	24	1.6	7.5	3.6	1	0	0	0	0	0	2	1
2	182	1	1	62.711369	1	90.2	96.137931	61.310345	37.5	20.4	146	12.6	123.333333	26	1.3	8.8	5	0	0	1	0	1	0	4	0
2	183	1	0	36.040346	1	81.052632	108	71.76	35.3	33.7	223	8.9	218.928571	46	6.2	8.3	3.6	0	1	0	0	0	1	7	1
2	184	1	0	91.086681	0	113.708333	106.863636	71.318182	36.33	20.3	220	14.1	144.333333	34	1.8	8.1	3.4	1	0	0	0	0	0	2	1
2	185	1	1	58.734587	1	83.842105	110.684211	53.644737	37.9	12	93	9.9	118	15	0.7	7.9	4.1	0	0	0	0	1	0	2	0
2	186	0	0	66.985648	0	97.16	116.730769	62.346154	36.89	18.1	82	5	121.4	11	0.6	8.2	3.8	0	0	0	0	0	0	3	1
2	187	1	1	77.32113	1	109.48	106.166667	58	36.72	12.6	501	9.4	128.4	13	0.6	8.8	4.4	0	0	0	1	0	0	4	0
2	188	1	0	69.362231	1	84.823529	104.382353	65.088235	37.89	19.4	127	11.1	160.6	17	1.3	8.4	4.2	0	0	0	0	1	1	5	1
2	189	1	1	55.736226	0	100.52	145.44	84.72	37.22	4	58	9.5	134	17	1.4	7.9	4.2	1	0	0	0	1	0	6	0
2	190	1	1	66.527453	0	96.862069	109.153846	59.038462	37.44	11.1	401	9.5	145.6	14	0.5	9.3	4.1	1	1	0	0	0	0	2	0
2	191	0	0	71.396042	0	67.288462	104.953704	43.583333	36.78	17.9	169	9.3	111.766667	44	1.5	8.3	3.2	0	0	1	1	0	0	3	1
2	192	1	1	86.980518	1	108.6	105.208333	67.375	37.22	46.6	279	11.5	124.5	62	3.2	7.6	4.3	1	0	0	0	0	0	3	1
2	193	1	1	62.784807	1	105.041667	100.727273	66.863636	37.22	14.8	169	7.4	250.8	104	4.5	9.6	3.7	0	0	0	1	0	1	3	1
2	194	1	0	61.183748	0	110.625	112.708333	61.583333	38.17	14	210	10.6	116.666667	21	1.4	8.6	3.4	1	0	0	0	0	0	2	0
2	195	1	0	85.877966	0	104.16	99.078125	60.578125	36.56	15.9	116	8.6	111.166667	16	1.5	8.5	3	1	0	0	1	0	0	3	1
2	196	1	0	54.274326	1	98.733333	107.7	59.866667	38.06	18.4	362	12.2	225.888889	47	3.5	7.2	4.1	0	1	0	0	0	1	2	1
2	197	0	0	52.990414	1	94.086957	110.837838	65.567568	37.5	33.5	395	7.8	112.809524	19	0.6	9.2	5.1	0	1	0	1	0	0	2	1
2	198	1	1	76.13468	0	113.56	114.32	55.56	38.22	21.5	85	9.4	235.25	78	1.4	10.5	4	0	1	0	1	1	1	3	1
2	199	1	1	82.489253	1	74.909091	129.642857	46.392857	36.94	8.4	115	9.3	121.5	21	0.9	8.8	3.8	1	1	1	1	1	0	4	1
2	200	1	0	85.347829	1	84.68	110.72	55.64	37.06	7.5	184	11.1	168.666667	54	2.5	8	3.1	0	0	0	1	1	1	3	0
2	201	1	0	55.394272	1	105.740741	124.84	86.88	37.67	4.5	129	8.1	148	12	0.7	8.6	3.5	1	0	0	1	0	0	2	0
2	202	1	1	63.269962	1	83.263158	126.571429	63.142857	37.94	14.2	107	5.4	169.666667	68	2.9	8.3	4	0	1	1	1	0	1	3	0
2	203	0	1	91.618078	0	74.076923	89.791667	45.916667	36.78	79	356	11.3	90	37	2.2	6.8	3.8	0	0	0	0	0	0	2	0
2	204	1	0	84.273348	1	98.4	88.711538	53.557692	37.11	28.6	221	8.6	164	126	4.6	9.7	4.4	0	1	0	1	0	1	4	0
2	205	1	0	72.307104	0	115.611111	95.047619	64.857143	36.94	20.1	184	9.2	164.888889	14	1	8.2	3.6	0	1	1	0	0	0	6	1
2	206	0	0	64.917134	1	81.333333	111.59375	74.03125	36.89	15.1	99	6.2	98.5	19	0.4	8.4	3.1	1	0	0	0	1	0	4	1
2	207	1	1	52.462378	1	83.878788	99.5	59.361111	38.17	33	140	8.2	142	15	0.6	9.3	4	0	0	0	0	0	0	2	1
2	208	1	0	63.176846	1	95.24	152.041667	71	36.39	12	138	9.1	87.166667	68	2.7	9.7	5	1	0	0	0	1	0	5	0
2	209	1	0	61.44785	1	74.564103	102.368421	52.631579	37.44	3.7	19	7.6	104.5	52	8.4	8.8	3.3	0	1	0	0	0	1	8	0
2	210	1	1	39.163746	0	82.533333	97.310345	49.344828	36.89	16.3	67	8.2	191.333333	18	0.5	7.8	4.4	0	0	0	0	0	0	7	0
2	211	1	1	72.576397	0	101.944444	124.571429	69.942857	38.56	18.5	261	7.5	146	64	1.6	8.8	3.8	1	0	1	0	0	0	4	1
2	212	1	0	73.243145	0	92.214286	134.36	76.64	36.94	8.7	232	10.3	177.142857	44	1.5	8.5	3.6	0	1	1	1	0	0	3	1
2	213	1	0	84.515826	0	69.148148	138.2	56.52	36.83	27.4	511	10.8	171.333333	39	0.4	7.6	2.8	1	0	0	1	1	0	2	0
2	214	1	1	81.682224	0	90.833333	103.708333	44.958333	39.11	16.1	170	9.6	119	16	0.8	10.6	3	0	0	0	0	0	1	4	0
2	215	0	1	46.311451	1	122.88	124.428571	69.190476	37.11	13	277	10.2	164.166667	26	0.9	9.2	3.8	0	0	0	0	0	0	2	0
2	216	1	0	76.179586	0	103	151.304348	92.608696	37.22	29.4	398	8.5	120	48	4.5	9	4.5	0	0	1	1	0	1	2	0
2	217	1	0	53.805672	1	91.465517	122.05	78.40678	36.44	8.4	145	10.5	172.2	40	1.6	9.2	3.9	1	1	0	1	0	0	2	1
2	218	1	0	75.247441	0	71.5	108.606061	53.30303	37.83	14.5	174	10.8	116	13	0.5	8.2	3.4	1	0	0	0	1	0	3	0
2	219	0	0	76.336242	0	112.685714	104.625	54.5	35.72	6.6	178	10.1	81	21	1.3	6.7	3.5	0	0	0	1	1	1	2	0
2	220	1	1	74.831964	1	134.978723	93.220339	48.033898	38.06	1	9	6	118	27	1.4	8.1	3.4	1	1	0	0	0	0	6	1
2	221	1	1	76.266631	1	101.48	140.086957	64.956522	37.11	11.5	140	12.3	388.636364	23	1.3	8.5	4.2	0	1	0	1	1	0	2	0
2	222	1	0	68.726942	1	102.96	107.08	58.84	36.78	21.2	80	6.5	130.5	31	1.2	7.2	4	0	0	0	1	0	0	3	0
2	223	0	1	70.528991	1	89	103.478261	56	38.11	10.5	173	9.1	110	29	1.2	9.3	2.9	1	1	0	0	0	0	3	0
2	224	0	1	24.046341	1	101.307692	113.466667	59.633333	39.39	19.7	129	10.4	95.25	15	1.4	8.1	3.9	0	0	0	0	1	0	2	0
2	225	1	0	72.087569	1	72.357143	101.62963	53.888889	37.44	10.4	320	10.6	118	23	0.7	7.5	3.2	0	0	0	0	1	0	4	1
2	226	0	1	84.555465	1	68.6	117.36	40.76	37.06	11.7	121	8.9	123.5	133	3	7.3	3.9	0	1	0	1	0	1	3	0
2	227	1	0	67.223645	0	79.32	105.583333	65.875	37	5.5	233	12.4	85.75	9	0.4	8.6	3.4	0	0	1	1	0	0	2	0
2	228	1	0	66.725451	0	81.035714	92.96	66.48	37.11	5	227	10	92	38	1.4	9.1	4.6	0	0	1	1	1	1	2	0
2	229	0	1	26.935497	1	98.684211	128.526316	59.210526	39.33	15.8	203	9.9	81.6	31	0.9	8.9	4.2	0	0	0	0	0	0	4	1
2	230	0	1	88.12475	0	103.52	121.541667	63.125	36.44	9.7	419	10.7	171.666667	46	0.7	8.3	4	0	1	0	0	0	0	3	0
2	231	1	1	85.499416	1	94.185185	126.392857	75.428571	36.22	5.6	328	6.8	111.4375	42	1.1	8.6	3.8	0	1	0	1	0	0	6	1
2	232	1	0	53.946058	0	87.692308	111.288462	88.346154	35.6	19.1	270	13	176.833333	21	1.2	7.5	3.1	1	0	0	1	0	0	3	1
2	233	0	1	68.002988	1	59.576923	140.6	63.142857	37.39	8.9	106	9.4	165.25	14	1.4	8.3	3.6	1	1	0	1	0	0	2	0
2	234	1	1	68.136432	1	89.230769	109.72	69.36	37.28	10.8	183	9.3	116	11	0.6	9.3	4.5	1	0	0	0	1	0	2	0
2	235	1	0	62.722358	0	60.042254	110.266234	55.448052	36.72	21.6	97	12.4	216.285714	10	0.7	9.8	2.6	0	0	0	0	1	0	4	1
2	236	1	1	20.492858	1	71.016129	133.8	59.116667	38.89	16.8	247	14.8	125.6	11	1	9	3.7	0	0	0	0	0	0	4	0
2	237	1	1	57.664162	0	102.619048	112.095238	60.285714	38	15.2	292	11.8	87	12	0.7	8.5	3.8	0	0	0	1	0	0	3	0
2	238	0	1	77.247325	1	83.423077	127.166667	52.791667	37.22	9.1	141	12.4	119.25	13	0.7	8.1	3.3	0	1	1	0	0	0	2	0
2	239	0	0	79.161297	1	69.96	112.842857	63.428571	37	9.7	194	10.5	116.2	27	1.5	10	4.1	0	0	0	1	1	1	2	0
2	240	0	1	67.339803	1	120.575758	109.558824	67.588235	37.22	3.9	140	10.7	149.5	12	0.6	8.3	3.8	1	0	0	0	1	0	5	1
2	241	1	1	38.753298	1	96.6	114.074074	68.074074	37.94	22.8	124	9.4	151.714286	25	3.6	7.8	4.1	0	0	0	0	0	0	5	1
2	242	1	0	57.535606	1	104.5	138.95	91	37.28	7.8	129	13.2	103.5	11	1	8.7	3.2	1	0	0	1	0	0	2	0
2	243	1	1	87.419648	0	56.083333	105.130435	41.043478	36.44	21.8	339	8.2	196.25	135	5.3	10	4.4	0	0	0	1	1	1	4	1
2	244	1	0	67.81339	1	81.923077	117.25	57.25	37.56	16.5	27	9.9	172	28	0.8	8.5	3.7	0	0	0	0	0	0	4	0
2	245	1	0	48.495398	1	75.390244	147.736111	79.277778	36.67	9.4	20	7.2	199.6	112	2.4	11.3	3	0	1	0	0	0	1	9	0
2	246	1	1	79.214647	0	86.230769	118.16	43.68	38.33	8.1	310	8.2	94	49	5.5	8.9	4.5	0	0	0	0	0	1	3	1
2	247	1	0	58.961438	0	108.724138	138	89.172414	37.72	7.7	108	11.4	86.714286	17	0.6	9	2.9	1	0	0	0	0	0	6	0
2	248	1	0	56.006545	0	100.073171	95.658537	62.560976	37.28	6.2	71	8.1	134.285714	27	0.6	9.9	3.3	0	0	0	0	0	0	6	1
2	249	1	1	57.254386	0	113.4	71.285714	56.428571	37.4	26.8	126	9.5	181.833333	29	3	7.5	4.3	0	0	1	1	0	0	4	1
2	250	1	0	62.316763	1	124.210526	105.857143	53.190476	37.56	0.2	9	6.5	202	18	1.2	7.3	3.6	1	0	0	0	0	0	4	1
2	251	1	1	42.763776	1	122.258065	107.655172	57.310345	39.22	5.3	63	9.7	123.666667	71	6.8	8.1	3.1	1	0	0	0	0	0	9	0
2	252	1	0	68.287178	1	100.965517	129.230769	76.615385	37	37.6	429	11.8	150.375	68	1.5	7.6	3.8	1	0	0	0	0	0	2	0
2	253	0	0	53.021968	1	92.384615	123.384615	76.269231	37.22	16.3	174	5.7	99	78	1	8	4.9	1	0	0	0	0	0	6	0
2	254	1	0	87.485669	0	79.736842	111.263158	48.921053	37.61	17	219	8.6	114	88	2.4	8.4	4.1	0	1	0	1	1	1	4	0
2	255	1	0	48.563	1	83.04	137.32	74.92	37.17	10.6	30	10.1	191.458333	21	1	9	3.5	1	0	0	0	0	0	5	0
2	256	1	0	80.733792	1	90.972973	133.081081	51.243243	37.44	17.3	62	9.1	157	51	1	7.6	4.3	0	1	0	0	1	0	2	0
2	257	1	0	85.459205	0	75.678571	112.821429	64.5	37.06	17.1	241	9.4	106.666667	53	1.2	8.2	3.9	1	0	0	0	0	0	7	1
2	258	0	0	63.187761	0	94	95.083333	59.625	36.89	11.5	352	9.3	101	65	2.3	8.3	4.8	0	0	0	1	0	1	4	1
2	259	0	0	31.283419	1	112.740741	120.96	75.64	37.33	6.9	157	13.9	97.75	7	0.8	9.3	3.7	1	0	0	1	0	0	9	0
2	260	1	1	65.479961	0	106.72	115.84	55.6	37.11	14.5	186	8.4	130.111111	17	0.9	8.6	4	1	0	0	0	0	0	2	0
2	261	1	1	75.968133	0	93.52	118.208333	61.791667	39.56	21.8	223	7.8	132.571429	32	1.2	7.9	3.6	1	1	0	1	0	0	2	1
2	262	1	0	79.840373	1	94.076923	113.4	63.04	36.94	21.9	177	13.9	206.333333	34	1	8.4	4.4	1	0	0	0	1	0	8	1
2	263	1	1	43.376598	0	86.72	115.954545	66.484848	36.72	15.4	267	10.6	171.666667	28	2.2	8.1	4	0	0	1	1	1	0	4	0
2	264	0	1	77.816513	0	88.333333	95.26087	45.304348	38.44	5.3	141	7.8	108.5	14	0.6	7.4	3	1	0	0	0	0	0	2	0
2	265	1	1	91.26773	1	85.807692	107.826087	37.391304	37.67	35.8	101	8.7	102.875	29	4.2	8.2	3.7	0	0	1	0	0	1	4	1
2	266	0	0	31.472622	1	105.16	138.416667	73	37.22	9.2	115	12.4	105.333333	4	1.3	7.8	3.2	0	0	0	0	0	0	3	0
2	267	1	0	80.039479	0	98.038462	99.884615	67.346154	36.83	6.7	200	11	160	30	2.2	10.5	4.1	0	1	0	1	0	0	5	1
2	268	1	1	87.728223	0	71.038462	154.521739	49.565217	39.5	17.1	295	6.8	136.666667	29	1.6	8.2	3.8	0	1	0	1	0	1	2	0
2	269	1	1	39.208908	0	91.590909	125.622222	55.477273	38.17	25.3	210	7.9	123.315789	14	0.9	8.4	4	1	0	0	0	0	0	6	1
2	270	1	1	30.169598	1	107.645161	146.423077	96.653846	37.17	20.5	574	12.3	94	12	0.7	10.4	4	0	0	0	0	0	0	2	0
2	271	1	0	66.435294	1	118.346154	93.96	61.8	37.56	21.1	108	12.1	89	40	1.9	9	4.6	0	0	0	1	1	0	5	1
2	272	1	1	78.489572	0	73.611111	96.888889	54.388889	37.11	10.9	86	6.7	145.807692	11	1.1	13	4.4	0	1	0	1	0	0	8	1
2	273	1	0	49.648598	1	105.769231	103.777778	53.518519	37.33	6.4	216	8.3	102.666667	15	1.4	9	3.7	1	0	0	0	0	0	2	1
2	274	0	1	26.727115	1	116.62963	93.269231	55.807692	39.33	0.2	19	6.8	114.5	16	1	8.2	3.5	0	0	0	1	0	0	6	0
2	275	0	1	62.689809	0	93.68	108.208333	58.791667	37.33	16.6	295	11.3	97.875	21	0.6	7.3	3.2	1	0	1	1	0	0	2	0
2	276	1	1	38.928254	1	102.909091	118.904762	68.047619	37.5	24.9	145	8.7	143.714286	6	0.8	10	3.8	0	0	0	0	0	0	5	0
2	277	1	1	73.729563	0	120.529412	101.333333	61.333333	37	8.8	460	11.2	146.8	25	1.5	7.6	4.4	0	1	0	0	0	1	2	0
2	278	0	1	53.119257	1	99.192308	124.307692	74.923077	38.33	19.5	369	10.1	138.428571	12	0.7	9.2	4.2	1	0	0	1	0	0	2	0
2	279	1	0	54.149539	1	81.84	135.541667	74.5	37.56	15	187	11.6	118.8	16	1	8.8	3.3	1	0	0	0	1	0	4	0
2	280	1	1	65.394579	1	113.869565	98.291667	57.583333	37.22	17.3	174	7.6	155	15	1.1	7.9	3.3	1	1	1	0	1	0	4	1
2	281	1	1	91.935449	0	99.179487	92.633333	58.533333	36.94	21.4	215	11.4	122	37	1.5	8.3	3.4	0	0	0	1	0	0	2	0
2	282	1	0	82.005183	1	85.638889	125.351351	60.324324	37.39	22.3	100	10.8	159	29	0.9	7.7	4.3	0	0	0	0	0	0	3	1
2	283	1	0	63.400197	0	93.392857	132.483333	71.033333	38.56	13.6	194	10.2	157.25	18	0.6	9.5	3.9	1	0	0	0	0	0	2	0
2	284	1	1	49.262469	0	87.083333	105.416667	65.125	37.44	9.9	131	10	101	25	0.4	8.4	3.5	0	0	0	0	1	0	2	0
2	285	1	0	93.745769	1	110.9	122.37037	65.740741	38.33	11	589	10.5	143	28	1.8	8.6	3.8	0	0	0	1	1	1	2	0
2	286	0	1	64.995485	0	63.75	130.357143	67.571429	37.39	3.5	163	9.4	108.5	10	0.4	8.4	3.8	1	0	1	0	1	0	2	0
2	287	1	1	72.8898	1	61.194444	134.689655	68.103448	37.78	9.2	201	13.2	123.666667	27	1.2	9	3.7	0	0	0	1	0	0	4	0
2	288	1	1	80.012059	1	85.243243	109.447368	57.631579	38.4	15.8	73	7.4	132.4	36	2.1	8.6	4.2	0	0	0	0	1	1	7	1
2	289	0	1	71.884627	1	74.190476	148.055556	74.861111	37	16.1	157	9.5	148.5	31	1.7	8.5	4.1	0	0	0	0	0	1	4	0
2	290	1	1	86.569029	1	78.26087	107.869565	48.608696	36.78	25.9	175	11.5	92.8	59	2.1	8.2	3.9	0	0	1	1	0	0	4	1
2	291	0	1	77.882204	0	97.666667	131.038462	54.884615	37.11	23.1	313	8.8	78.5	19	0.8	7.8	3.8	0	0	0	0	1	0	2	0
2	292	1	0	74.064712	1	81	129.791667	71.041667	36.83	16	79	12.4	170	35	1.4	8.7	4.3	1	0	0	0	1	0	3	0
2	293	1	1	65.814656	0	72.481481	132.807692	71.115385	37.44	12.9	298	9.6	99	54	1.4	9	5.2	1	0	0	0	1	0	2	0
2	294	1	1	41.951766	0	120.692308	109.026316	57.394737	39.22	39.6	35	10.2	91.333333	59	1.7	7.8	3.1	0	0	0	0	0	0	6	0
2	295	1	0	84.879066	0	78	121.5	66.692308	37.22	12.2	202	9	101	29	1	7.9	3.9	1	0	0	0	0	0	2	0
2	296	1	0	47.783023	1	94.590909	106.103448	62.068966	37.2	15.8	293	8.8	248.333333	71	12.2	11.4	5.1	0	1	1	0	0	1	4	0
2	297	1	1	46.797401	1	71.6	118.148148	65	37.89	28.3	186	10.3	123.5	19	1.2	8.1	3.9	0	0	0	0	0	0	2	0
2	298	0	0	85.642795	0	88.851852	109.041667	62.25	36.94	13.7	181	12.8	131	10	0.6	8.9	4.1	0	1	0	1	0	1	2	0
2	299	1	1	64.112981	1	85.275	99.25641	59.525641	39	13.9	192	11.8	144	22	0.9	8.7	3.7	0	0	1	1	0	0	2	1
2	300	0	1	23.796034	1	99.095238	121.421053	61.923077	38.89	38.3	253	6.4	128.333333	16	0.7	8.3	3.8	0	0	0	0	0	0	3	0
2	301	1	0	30.122774	0	122.44	113.36	69.04	37.28	6	69	8.2	96.333333	4	0.6	8.1	3.4	0	0	0	0	0	0	2	0
2	302	0	1	73.613153	1	129.658537	100.296296	61.527778	37.11	14.3	209	8.5	146	30	2	8.4	4.8	1	1	0	0	0	0	3	1
2	303	0	0	49.166812	0	73.076923	130.833333	87.625	35.44	10.3	63	8.5	119	24	0.9	6.4	3.4	0	0	0	0	0	0	3	0
2	304	0	1	75.751015	0	108.615385	120.137931	64.103448	37.83	9.2	157	10.3	160.142857	28	0.7	8.8	4.4	0	0	0	0	0	0	2	0
2	305	1	1	81.817426	0	110.666667	100.5	52.458333	36.67	21.2	308	11.1	99.4	22	4.2	9	3.7	0	1	0	0	0	1	2	0
2	306	0	1	75.835231	1	78.178571	100.896552	64.62069	37.33	0.5	27	7.9	263	39	1.6	7.8	4	0	0	1	0	0	1	5	1
2	307	1	1	76.730655	0	102.625	108.26087	53.391304	37.39	4.9	182	9.1	250.555556	38	0.8	8.3	3.9	0	1	0	1	1	1	2	0
2	308	1	0	89.440298	0	87.7	118.68	69.12	37.61	19.1	78	11.5	329.925926	25	1.2	11.1	2.6	1	1	1	0	0	0	5	1
2	309	1	0	91.784761	0	72.736842	104.421053	43.263158	37.5	26.4	209	9	133.625	42	2	8.4	3.8	1	0	1	0	0	0	6	1
2	310	1	1	89.93715	1	91.95	110.333333	63.888889	37.89	17.5	311	10.5	144.333333	63	5.5	8.9	3.5	0	0	0	0	0	1	6	1
2	311	1	0	62.505616	1	117	97.62069	53.62069	39.78	15	603	9.4	144.333333	13	1	7.1	4	0	0	1	1	0	0	2	0
2	312	1	1	87.163719	1	57.962963	150.08	72.52	37.11	15.1	105	11	97.5	38	0.8	8	3.3	1	0	0	0	0	0	2	0
2	313	1	1	75.174749	0	90.833333	111.111111	51.916667	36.83	22.9	248	8.9	151	18	0.7	8.7	4.1	0	0	1	1	0	0	2	1
2	314	0	1	57.231973	1	91.884615	126.84	63.36	38.94	15.9	246	9.9	113	18	1.1	8	3.4	1	0	0	0	0	0	2	0
2	315	1	0	49.848891	1	117.294118	106.3125	52.09375	38.22	8.6	153	11.8	331.8125	58	2.6	6.5	3	1	1	0	0	0	0	2	1
2	316	0	1	87.906437	1	110.833333	104.489583	56.708333	39.33	19.6	230	7.9	213.375	20	0.7	7.7	3.3	0	1	0	0	0	0	6	1
2	317	1	1	80.19686	0	98.461538	113.208333	65.875	38.17	35.1	238	9.7	101.5	25	0.8	9.1	3.3	1	0	0	0	0	0	2	0
2	318	1	1	91.717857	0	77.518519	98.444444	44.62963	36.72	24.3	392	7.4	122	19	1.1	7.2	3.7	1	0	0	0	0	0	2	0
2	319	1	0	74.760767	0	105.388889	90.029412	44.852941	37.33	16.5	522	8.8	107.857143	116	7.6	7.9	4.7	1	0	0	1	0	0	5	0
2	320	1	1	81.90779	1	119.923077	103.678571	60	38.56	62.8	42	8.9	125.222222	37	2.2	7.9	4.5	0	0	0	1	0	0	4	1
2	321	0	0	57.780556	0	66.384615	97.72	54.2	37.39	1.3	81	7.5	224	18	0.6	7.6	3.8	0	0	0	1	0	0	3	1
2	322	0	0	50.618777	0	77.28	90.36	51.48	37.28	8.2	57	10.9	91.8	15	1.2	9.2	4.7	0	0	0	0	0	0	9	1
2	323	1	0	48.388394	1	73.925926	111.814815	64.518519	38.78	17.4	350	9.4	211.6	92	5.3	8.7	5.9	0	1	0	0	0	0	2	1
2	324	1	1	30.197914	1	136.083333	109.84	52.68	40.11	42.5	333	7.4	76.5	13	1.3	9.4	3.6	0	0	0	0	0	0	2	0
2	325	1	1	84.144033	0	87.607143	109.12	62.52	37.33	15	198	11.6	163	9	0.2	8.8	3.2	1	0	1	0	0	0	4	1
2	326	0	1	33.846189	1	61.375	129.708333	84.708333	37.06	9.4	322	9.8	82	18	0.7	8.9	3.5	0	0	0	0	0	0	2	0
2	327	1	1	68.824244	1	85.615385	103.34375	63.484375	37.5	24.3	202	11.6	163.25	17	0.9	8.1	4.3	1	1	0	1	0	0	3	1
2	328	1	0	66.945572	1	78.807692	99.483871	54.870968	37.17	18.9	261	7.9	132.8	14	0.1	8.5	3.8	0	0	0	1	0	0	5	1
2	329	0	1	65.192182	1	77.2	135.208333	71.791667	37.11	13.2	15	8.5	189.25	31	0.6	8.5	4.2	1	1	0	0	1	0	4	0
2	330	0	0	61.268085	0	76.916667	105.8125	53.40625	37.78	11	127	11.6	98.5	10	0.6	8.1	3	0	0	0	0	1	0	2	0
2	331	1	1	79.74745	1	100.555556	97.535714	55.214286	37.06	15.9	186	8.4	104.333333	32	1	8.7	4.2	0	0	0	1	1	0	3	0
2	332	1	1	84.025606	1	88.192308	110.36	57.2	38.5	11.6	85	11.7	276	34	1.6	7.8	3.3	1	1	0	1	1	0	2	1
2	333	1	1	28.385089	1	111.387097	116.709677	57.677419	36.44	13.4	65	7.6	111.5	24	0.7	7.3	3.7	0	0	0	0	0	0	4	1
2	334	1	0	57.353751	1	86.027778	125.77027	57.108108	36.67	7.7	26	7.8	216.52	49	4.1	8.4	4.8	0	0	0	0	0	1	10	1
2	335	1	0	81.218327	1	67.814815	103.806452	48.322581	37	22.7	151	10.9	80.5	30	2.5	9.1	3.8	0	1	0	1	0	1	3	1
2	336	1	0	71.536315	0	114.095238	95.409091	69.136364	36.94	19.8	407	9.7	169.666667	12	1	8	3.5	0	1	0	1	0	0	2	0
2	337	0	1	51.616313	0	70.32	103.333333	62.125	37	8	250	5.6	134	36	1.4	7.6	5.2	1	0	0	0	0	0	2	0
2	338	1	1	69.257364	1	87.37037	115.073529	63.5	36.78	18.4	47	6.9	151.125	32	1.8	9	3.4	0	0	0	0	0	1	8	1
2	339	0	0	74.429848	1	72.48	105.375	46.291667	36.83	7.1	45	6.7	253.090909	19	1.4	8.2	4.1	0	1	1	1	1	0	5	0
2	340	1	1	62.133989	0	81.5	120.92	59.24	37.39	13.8	25	8.1	111.666667	17	0.8	9.1	2.6	1	1	0	1	1	0	3	0
2	341	1	1	58.415111	0	84.1875	111.84375	59.46875	36.67	16.7	126	9	115.6	79	11.6	7.7	2.2	0	0	0	0	0	1	8	1
2	342	0	1	66.778965	1	70.916667	100.958333	62.416667	37.33	8.1	333	9.9	107	44	2.2	7.8	4.4	0	0	0	0	0	0	2	0
2	343	0	1	47.593744	1	73.461538	106.769231	50.692308	39.56	8.1	158	10	120.6	25	1.6	8.3	4.3	0	0	0	0	0	0	4	0
2	344	1	1	32.304319	1	101.777778	135.555556	71.555556	38.89	15.5	121	12.5	245.4	19	1	7.7	3.9	1	1	0	0	0	0	3	0
2	345	1	1	74.015971	0	87.884615	121.766667	45.333333	39.56	22	183	6.9	190.071429	30	0.8	8.3	3.5	1	1	0	0	0	0	6	1
2	346	1	0	76.94737	1	107.375	108.347826	59.869565	39.67	25.3	176	10.6	101.5	19	1.2	7.8	3.8	1	1	0	0	0	0	2	0
2	347	1	1	53.588337	1	93.153846	105.961538	58.576923	38.83	7.4	23	9.2	178.333333	52	1.4	7.4	3.7	0	0	1	0	0	0	4	0
2	348	1	1	37.705919	1	117.7	104.272727	63.272727	37.72	64.1	168	7.7	154.153846	34	1.2	7.8	4.3	0	0	0	1	0	0	2	1
2	349	1	0	74.339501	0	96.68	133.92	75.4	37	8.4	190	10.7	97.666667	20	0.7	9.1	3.1	1	0	0	0	0	0	4	0
2	350	0	1	76.870593	0	80.961538	98.44	43.28	38.61	18.7	208	10.7	145.6	17	0.7	8	3.6	0	0	0	0	0	0	4	0
2	351	1	0	76.126393	1	72.16	128.923077	61.192308	37	9.6	159	9.3	160.333333	16	1.1	8.7	3.9	0	1	1	0	0	1	3	0
2	352	0	0	55.487976	1	90.653846	99.461538	54.192308	38	16.7	264	7.9	149	26	1.2	8.2	3.3	0	1	0	0	0	1	4	1
2	353	1	0	56.54463	0	64.615385	87.48	53.56	37	16.6	81	6.9	91	46	2.1	9.2	3.8	1	0	0	0	0	0	7	1
2	354	1	0	91.34473	0	66.12	100.944444	61.074074	36.9	26	198	10.6	209.166667	73	2.6	7.7	5.3	0	0	1	1	1	1	4	1
2	355	1	0	67.224472	1	90.96	117.84	69.44	36.8	49.8	247	7.5	228.125	41	7.1	8.9	4.4	0	0	0	0	0	1	8	1
2	356	1	0	46.481467	1	109.96	95.24	68.88	37.11	16.5	133	10.5	141	17	3.1	8.2	3.3	0	0	0	0	0	0	3	1
2	357	1	1	72.316976	1	82.433333	108.344828	54.275862	38.1	13.8	171	8.3	119.111111	24	1.2	8.6	4.1	1	0	1	0	0	0	3	1
2	358	1	1	88.784764	1	61.407407	99.875	58.458333	35.33	6.4	79	7.7	95.8	103	3	8.9	4.7	0	0	0	1	1	1	6	0
2	359	1	0	64.33412	0	97.482759	98	61.35	37.44	8.4	84	11.9	118.25	16	0.7	8.3	3.7	0	0	0	1	0	0	4	1
2	360	1	0	86.980197	0	91.923077	119.75	72.583333	37.17	15.4	289	8.1	110.4	20	1.7	8.4	3.7	1	0	0	1	0	0	2	0
2	361	1	0	75.094806	0	107.178571	106.142857	36.107143	37.11	31.8	310	9.5	94.857143	45	5.4	9.8	4.2	0	0	0	1	1	1	5	1
2	362	0	1	89.614869	0	88.961538	122.115385	58.576923	37.22	9.7	158	8.6	106	15	1.1	8.2	4.3	1	0	0	0	0	0	2	0
2	363	0	1	59.155563	1	84.444444	113.357143	63.142857	38.33	22.9	172	12.1	141.4	11	0.7	8.2	4.2	0	0	0	1	0	0	3	1
2	364	1	1	56.899502	0	79.4	136.333333	50.242424	37.83	13.1	231	8.2	252.357143	50	2.5	8	3.9	0	1	1	1	0	1	3	0
2	365	0	1	78.234751	0	74.285714	104.904762	47.52381	37.06	22.8	158	10.8	108.25	23	1	7.8	3.6	0	0	0	0	0	0	3	1
2	366	1	1	81.198802	0	100.785714	92.211111	55.633333	36.89	19.1	282	10.4	161	46	1.5	7.8	3	1	1	0	0	0	0	4	1
2	367	1	1	60.911692	0	77.384615	104.5	61.25	39.06	13.7	324	8.2	96	19	0.8	8.3	4.3	0	0	0	1	1	0	4	1
2	368	1	0	78.643056	1	97.961538	124.7	48.966667	36.83	8.9	18	6.1	249.8	143	7.4	8.8	4.6	0	1	1	1	1	1	2	0
2	369	1	1	79.664809	0	70.615385	118.16	58.4	37.06	35	102	7.3	194.714286	92	1.8	8.5	4.8	0	1	0	0	0	1	3	1
2	370	0	0	71.201295	0	101.107143	109.28	73	36.72	22.3	303	12.3	139.1	24	0.5	9.6	4.7	1	1	0	0	1	0	2	0
2	371	1	0	67.600593	0	104.1875	121.743902	60.682927	37.5	13.1	73	11	116.428571	33	1	9.2	3.8	0	0	1	1	0	0	6	0
2	372	1	0	62.910468	1	72.041667	114.72973	67.216216	37.94	20.6	259	12.9	120.8	17	1.1	8.7	3.8	0	0	0	0	0	0	3	1
2	373	1	1	49.428228	1	53.794872	146.923077	71.153846	37.1	12.6	215	11.8	115.2	10	0.6	8.2	3.3	0	0	0	0	0	0	4	1
2	374	1	0	49.410152	0	108.178571	101.392857	56.535714	38.33	8.9	117	10.7	87.6	18	1.1	8	3.7	0	0	0	0	0	0	4	0
2	375	0	0	57.943637	0	104.75	97.083333	57.291667	37.44	14.9	271	10.2	89	7	0.4	6.7	3.7	0	0	0	1	1	0	3	1
2	376	1	1	86.206326	1	87.307692	148.458333	67.75	37.28	30.8	159	11.3	120.8	29	0.9	8.6	3.7	0	0	0	1	0	0	8	0
2	377	1	0	49.011079	0	100.967742	164.607143	79.714286	38.22	17.3	233	8	231	19	0.5	9	3.1	1	1	0	1	1	0	2	0
2	378	0	0	81.250365	0	58.40625	113.64	45.88	37.33	7.6	158	8.4	97.333333	58	2.2	9.1	3.1	0	1	0	1	1	1	3	0
2	379	1	1	60.647212	1	126.538462	105.28	74.44	37.78	39.7	342	14.3	127.25	25	1.3	7.5	2.8	0	0	0	0	0	0	2	0
2	380	1	1	91.221311	1	71.72	104.854839	59.870968	37.83	41.2	251	8.1	147.6	24	1	7.2	4.8	0	1	0	0	0	1	4	0
2	381	0	1	63.366201	1	122.92	118.1	82.4	37.83	24.4	51	12	227.666667	41	1.6	7.8	4.1	0	0	0	1	0	0	4	0
2	382	1	0	62.925748	1	97.681818	108.041667	53.416667	37.22	56.7	161	8.9	188.227273	24	1.3	8.6	5.7	1	1	0	0	1	0	4	1
2	383	0	1	83.358107	0	105.956522	117.05	65.15	36.83	6.8	229	10.9	186.8	15	0.9	10.2	3.8	0	1	0	0	0	1	2	0
2	384	1	0	66.419419	1	111	148.5	92.958333	37.61	13.4	134	11.6	110	10	0.8	9.1	3.2	1	0	0	0	0	0	3	0
2	385	0	1	46.979256	1	87.333333	101.2	59.958333	36.78	26	418	8.5	135	50	1.2	7.8	4.7	0	0	0	0	0	0	4	1
2	386	1	1	72.403211	0	71.666667	154	44.62963	37.11	9.9	222	7.9	128.166667	29	6.7	8.7	3.4	0	1	0	1	1	1	6	0
2	387	0	1	52.23782	1	108.642857	122.24	72.92	38.67	23.3	170	8.3	106.6	13	1.1	9.9	2.8	0	0	0	0	0	0	4	0
2	388	1	1	61.187591	1	94.939394	113.84375	65.359375	38.67	10.2	240	11.1	143	8	1.1	8.3	2.8	0	1	1	1	0	1	2	1
2	389	1	1	85.308294	0	93.096774	99.133333	55.833333	37.67	7.7	93	10.2	95	31	1.7	8.2	4.2	0	0	0	1	1	0	2	0
2	390	1	1	71.496499	0	58.695652	111.086957	49.478261	36.89	33.9	311	8.8	83.5	17	1.1	8.6	3.4	0	1	0	1	1	0	2	0
2	391	1	0	79.183212	1	108	105.72	61.56	36.89	20.7	200	10.9	118	20	0.8	8.6	4.4	0	0	0	0	0	0	2	0
2	392	0	1	80.055385	0	117.416667	116.73913	52.130435	38.39	25	939	6.8	84.875	8	0.4	7.3	3.9	0	1	0	0	0	0	2	0
2	393	1	0	70.689073	0	95.071429	112.75	53.821429	37.72	16.9	119	7.6	156.666667	54	1.9	7.7	4.3	0	1	0	0	0	1	4	1
2	394	1	0	34.903965	0	66.12	96.115385	66.038462	36.2	10.4	178	8.5	121	14	0.8	8.6	3.5	0	0	0	1	0	0	3	1
2	395	1	1	91.701902	1	111.125	99.266667	64.533333	37.17	10.4	142	11.4	234	52	2.5	9.3	4.9	0	0	0	1	0	1	2	1
2	396	1	0	50.396725	1	69.68	130.833333	71.208333	37.06	7.8	115	8	90	78	3.7	9.6	3.6	0	1	1	0	0	1	3	0
2	397	1	1	78.028778	1	71.40625	102.193548	64.258065	37.06	1	17	6.7	220	65	4.5	7.9	3.6	0	0	1	0	0	0	4	1
2	398	1	1	77.738201	1	89.344828	105.142857	55.571429	37.22	14.3	396	9.1	137.5	38	1.6	7.8	3.3	1	0	0	0	1	0	4	1
2	399	1	0	61.919252	0	111.230769	115.04	58.8	36.94	12	731	7.4	115	14	0.6	9.1	3.9	0	0	1	0	0	0	4	0
2	400	0	0	71.006638	0	75.037037	151.5	73.913793	37	8.8	222	10.6	106.75	9	0.7	8.6	2.6	0	0	0	0	0	0	3	0
2	401	1	1	78.527529	0	85.592593	85.363636	48.818182	36.72	10.7	358	10.3	97.333333	44	3.3	8.2	3.6	0	0	0	1	1	0	2	1
2	402	1	0	74.168911	1	81.9	110.733333	53.9	37	15.2	24	8.1	102	92	1.8	10.1	3.1	0	0	0	1	0	1	5	1
2	403	1	1	61.034656	1	98.625	131.5	88.875	36.89	5.7	212	13.4	131.714286	85	10.4	11.1	4	0	1	0	1	0	1	6	0
2	404	0	0	64.126896	0	101.04	113.772727	63.318182	38.61	21.5	202	5.8	88.5	11	0.7	7.5	3.1	0	0	0	0	0	0	2	0
2	405	1	1	69.151412	1	98.307692	103.64	56.2	38.72	20.7	275	10.6	134	32	0.7	8.5	3.9	0	0	0	0	0	0	2	0
2	406	0	0	72.95177	0	109.583333	139.708333	86.791667	37.33	11.2	231	9.5	72.666667	17	0.5	8.2	3.3	0	0	1	1	1	0	2	0
2	407	0	0	77.766214	1	97.875	152.75	63.833333	37.06	13.2	426	12.9	150.25	25	1.2	8.2	4.2	0	1	0	0	0	1	2	0
2	408	1	1	63.451232	0	69.153846	129.833333	64.708333	37.22	6.9	126	6.3	74.25	36	4.7	9.4	3.7	0	0	1	1	1	1	5	0
2	409	1	0	76.760525	0	66.571429	122.571429	59	37	22.4	74	8.9	197.666667	67	1.5	8.1	3.5	1	0	1	1	1	0	4	0
2	410	1	0	60.014009	1	97.52	102.277778	58.555556	37.72	7.1	215	10.2	314.545455	21	1.5	8.7	3.7	0	1	0	0	0	0	2	1
2	411	1	1	85.412339	1	101.034483	125.269231	75.307692	38.11	6.5	187	13	111	14	0.8	8.1	3.2	1	0	0	0	0	0	2	0
2	412	1	0	38.713261	0	98.043478	159.75	78.625	37.61	12.3	331	7.2	116.833333	25	7.1	9.1	4.9	0	1	0	0	0	1	4	0
2	413	1	1	24.482399	1	105.90625	125.28125	65.9375	39.28	31.2	232	13.3	141.166667	13	1.1	8.9	3.3	0	0	0	0	0	0	4	1
2	414	1	1	89.721548	0	75.538462	93.916667	51.625	36.83	12.5	215	8.1	119.666667	29	1.7	7.2	4.5	0	0	0	1	1	1	4	1
2	415	0	0	63.234052	1	87.538462	104.615385	74.769231	37.17	1.1	15	7.9	164.666667	11	0.8	7.5	2.3	1	1	0	0	0	0	4	0
2	416	1	0	60.164868	1	114.576923	111.481481	74.740741	37.44	27.3	169	13	142.4	38	2.4	9	4.5	0	1	0	1	1	0	2	0
2	417	1	1	89.990098	0	59.576923	93.6	44	36.5	26.8	155	8.7	118	73	4.4	8.7	3.5	0	0	0	0	0	1	4	0
2	418	1	0	60.464768	0	121.851852	92.115385	64.807692	37.28	18.5	201	9.1	132.5	10	0.3	8.1	3.2	0	0	0	0	1	0	3	1
2	419	1	1	66.111404	0	76.4	116.08	50.12	35.94	19.9	167	9.8	137	13	0.2	8.5	3.4	0	0	0	0	0	0	4	0
2	420	1	0	88.672459	0	99.393939	103.111111	51.259259	36.22	19.2	277	11.2	186	59	1.9	6.9	3.9	0	1	0	0	1	1	4	1
2	421	0	1	91.070568	1	67.769231	116.12	57	37.17	10.8	157	10	129.666667	18	1	8	3.4	0	0	1	1	1	0	2	1
2	422	1	0	77.99628	1	126.809524	95.928571	49.5	37.22	51.4	60	7.5	91.5	67	2.7	8.2	6.1	0	0	1	0	0	0	5	0
2	423	1	0	74.075541	1	108.142857	106.977778	50.2	36.78	12.4	136	10.7	130.875	70	4.8	7.4	4.3	1	0	0	0	1	0	10	1
2	424	0	1	91.292449	0	100.473684	149.086957	75.608696	37.44	16.2	265	13.7	104.666667	11	0.7	8.5	3.2	1	0	0	0	0	0	2	0
2	425	1	0	94.57489	1	74.230769	102.269231	37.038462	37.33	10.7	127	8	105.5	80	4.9	8	5	0	0	0	1	1	1	4	0
2	426	1	1	57.054934	0	101.09375	94.166667	70.666667	36.94	13.1	121	7.8	143.428571	16	0.8	8.9	3.3	1	0	0	0	0	0	2	1
2	427	1	0	81.388359	1	106.552632	97.783784	56.648649	37.06	36.8	166	13	298.142857	36	1.6	8.2	3.9	1	1	1	1	0	0	2	1
2	428	1	0	74.050843	1	91.8	115.73913	56.608696	37.44	18.9	309	8.7	76.4	22	0.9	8.5	3.7	0	0	1	0	1	0	3	0
2	429	1	0	73.580346	1	106.272727	105.608696	60.304348	37.33	33.1	72	14	114.375	65	5.3	8.3	4.6	1	0	0	1	1	0	8	1
2	430	1	1	50.295525	0	81.130435	119.869565	63.913043	38.33	13.2	256	10.4	110.166667	17	0.5	8.3	3.4	1	1	0	1	0	0	2	1
2	431	1	1	32.265085	0	109.931034	145.4	93.52	37.33	12.3	195	7.5	117.5625	116	32.3	9	4.1	0	0	0	0	0	1	4	0
2	432	0	1	74.137723	1	78.222222	115.514286	44.685714	37	22.9	158	12.1	114.7	24	0.9	7.3	3.5	1	1	0	0	0	0	3	1
2	433	0	1	69.955059	0	99.677419	108.407407	66.444444	36.94	13	317	10.9	146	13	0.6	8.7	3.9	0	0	0	1	0	0	2	0
2	434	1	1	74.842891	0	100.653846	108.285714	54.910714	38.06	20.7	102	11.2	110.666667	17	1	7.6	3.7	1	0	0	0	0	0	3	1
2	435	0	1	72.437756	0	106.4	109.916667	46.666667	37.44	11.1	243	8.7	114	14	1	7.7	2.9	1	0	0	0	0	0	3	1
2	436	1	1	74.230237	1	60.241379	136.612903	66.677419	37.5	11.7	100	7.2	142.2	24	2	8.4	3.4	0	0	0	0	0	1	4	0
2	437	1	1	47.407224	1	103.862069	124.833333	73.439394	39.2	12.9	88	7.4	187.846154	20	2	7.3	3.1	0	0	0	0	1	0	2	1
2	438	1	0	79.692393	1	55.923077	87.16	56.2	36.72	5.8	103	11.2	87	28	1.7	8.6	3.1	0	0	0	0	0	0	2	0
2	439	1	1	47.913742	0	111.84	95.833333	55.541667	38.72	6.2	110	6.6	148.333333	57	1.5	7.3	3.2	1	0	0	0	1	0	6	0
2	440	1	1	61.294163	1	101.5	109.972222	57.861111	39.11	19.1	105	8.9	134.833333	47	1.7	8.2	4.5	0	0	0	0	0	0	9	1
2	441	1	0	75.468234	0	117.043478	115.21875	60.96875	36.94	21.1	460	7	96.5	28	0.8	7.8	4.2	1	0	0	1	1	0	3	1
2	442	1	1	60.018466	1	100	102.727273	63.181818	36.83	23.3	239	11.8	104.2	115	16.2	9.3	5.2	0	1	0	0	0	1	4	0
2	443	1	1	66.002913	1	85.296296	97.544118	53.323529	37.89	12.5	151	6.6	158	11	0.9	8.7	4.6	0	0	0	0	1	0	2	0
2	444	1	1	80.269142	1	91.5	140.6	72.32	37	10	258	9.1	147.5	38	2.2	8.4	4.5	0	1	0	1	1	1	4	0
2	445	1	0	58.683997	0	91.615385	90.392857	63	36.83	19.6	115	7.5	136.444444	63	3.8	8.3	3.6	0	1	1	1	0	1	12	1
2	446	1	1	71.876131	0	76.310345	107.147059	62.117647	37.61	25	51	6.1	140	23	3.6	8.8	4.3	0	1	1	1	1	1	7	1
2	447	1	0	84.677576	0	73.541667	120.041667	48.875	37.33	12.2	211	9.6	104.25	37	1.1	9	3.3	1	0	0	1	0	0	5	0
2	448	1	0	91.233108	1	103.148148	121.68	76.52	37.28	11.7	209	8.1	107.5	22	1.1	8.1	3.8	1	0	0	1	1	0	3	0
2	449	1	1	53.508575	1	90.034483	113.392857	55.071429	39.22	6.9	37	10	117.333333	22	0.7	8.2	3.4	1	0	0	0	0	0	6	0
2	450	0	1	45.152237	1	80.555556	106.666667	51.037037	38.89	16.1	270	11.7	101.333333	21	0.9	8.2	3.8	1	0	0	0	0	0	7	1
2	451	0	1	63.263525	1	98.541667	102.2	58.36	38.22	0.9	113	9.9	109	30	1.5	7.7	3.3	0	0	0	0	0	0	3	0
2	452	1	1	75.342013	1	96.62963	113.72	47.84	38.78	15.3	396	9.1	139.857143	120	4	8.3	4.7	0	0	0	0	0	1	8	0
2	453	0	0	79.123088	0	63.1875	95.26087	58.72	37	8.3	115	8	121.5	28	2	10.7	2.9	0	0	0	1	0	1	3	0
2	454	1	0	50.531864	0	101.269231	90	54.153846	37.5	31.3	135	6.7	120	56	1.3	8.9	3.5	0	0	0	0	0	0	5	1
2	455	1	0	70.404855	1	74.290323	106.606061	47.242424	37	13.7	244	8.4	98.714286	11	2.1	7.5	3.5	0	1	1	1	1	1	3	1
2	456	1	0	85.416181	1	80.84	104.208333	43.916667	37.17	17.1	237	9.1	105.666667	54	3.1	7.7	4.4	1	0	1	0	0	0	3	0
2	457	1	0	89.155209	1	101.151515	124.575758	66.484848	36.56	25.8	259	12.4	260.176471	30	1.3	7.8	3.2	0	1	1	0	0	0	8	1
2	458	0	0	61.839886	0	110.233333	133.642857	68	38.22	16	147	11.5	170.333333	19	0.4	10.3	3.5	0	0	0	0	0	0	2	1
2	459	1	0	85.521827	1	64.153846	112.5	58.333333	37.28	8.6	216	9.7	97.6	30	1.9	8	2.7	0	0	0	1	1	1	5	1
2	460	1	0	86.1673	1	64.763158	97.5	53.117647	37.17	16.3	240	8.7	92.666667	32	1.4	9.1	3.3	0	0	1	1	0	1	3	1
2	461	0	1	20.579857	1	106.8	132.909091	76.454545	37.28	44.6	115	6.4	174.5	19	1.3	8.8	5	0	0	0	0	0	0	2	0
2	462	0	0	74.035123	1	70.36	107.4	67.36	35.94	16	232	10.8	164.5	36	1.5	7.9	3.4	1	0	1	0	1	0	4	1
2	463	0	0	43.194175	1	84.72	110	68.090909	38.11	22.4	147	10.9	130.333333	13	0.9	8.9	4	0	0	0	0	0	0	2	0
2	464	1	1	91.250928	0	85.12	104.44	63	36.39	29.1	301	7.8	143.833333	39	2.1	8.1	2.8	0	1	0	1	1	1	2	1
2	465	1	1	93.326758	1	105.24	96.083333	39.041667	36.83	32.6	39	11.9	77.777778	78	5.4	6.8	3.9	1	0	0	0	1	1	8	1
2	466	1	1	45.881577	0	101.75	111.583333	60.458333	37.8	8.5	94	11.3	117.5	42	0.7	9.6	3.5	0	0	0	0	0	0	2	0
2	467	0	1	86.138072	1	56.8	121.043478	60	36.78	7.4	174	14.2	109.333333	12	0.8	9	3.7	0	0	1	0	0	0	2	0
2	468	1	1	86.275495	1	75.272727	145.848485	68.242424	37.61	16.7	253	11.5	150	10	0.8	9.2	3.5	1	0	0	0	1	0	2	0
2	469	1	0	62.312312	1	130.142857	114.1875	71.40625	37.83	8.7	146	11.9	141	29	1.3	8.4	4.1	0	0	0	1	0	1	2	0
2	470	1	0	52.150096	0	104.153846	116.615385	65	38.78	30.9	742	8.9	93.714286	8	0.5	7.8	3.1	0	0	0	0	0	0	3	0
2	471	0	1	78.744484	0	79.416667	113.16	46.8	37.11	24.7	234	9	181.75	37	1.4	7.2	3.8	1	1	0	0	0	0	2	1
2	472	0	0	65.465892	1	96.28	123.8	67.08	36.94	6.2	293	8.8	133	9	0.9	8.1	4.1	0	0	0	0	1	0	2	0
2	473	0	1	81.166199	1	109.681818	142.681818	94.909091	37.17	9.9	185	13	130	18	0.9	9.6	3.9	0	0	0	0	0	0	2	0
2	474	1	1	78.538711	1	78.326087	129.189189	64.351351	38.17	9.9	152	13.9	102.5	15	1.1	8.7	3.9	0	0	0	1	0	0	3	0
2	475	1	1	89.831515	0	111.142857	104.666667	56.428571	37.11	29.6	289	10.8	101	54	2.2	8.3	4.3	0	0	0	0	1	1	2	1
2	476	1	1	39.380376	0	112.24	112.653846	58.846154	39.61	25.1	133	14.2	99.666667	3	0.5	6.4	3.4	1	0	0	0	1	0	5	1
2	477	0	1	63.428771	1	80.884615	121.64	63.96	37.83	5.3	53	8.3	125	12	0.6	8.1	3.6	1	0	1	1	0	0	2	0
2	478	1	1	60.640671	1	94.461538	112.884615	63.807692	37.67	18.7	141	11.5	138.388889	19	0.9	8.1	4.2	1	0	1	0	0	0	4	0
2	479	1	0	64.984967	1	89.96	117	60.76	36.83	18.7	240	11.2	97.8	44	2.7	8.3	4	0	1	0	0	0	1	5	0
2	480	1	1	53.805168	1	82.84	105.173913	62.869565	36.78	3.3	156	11.4	83.941176	69	3.3	6.3	4.8	0	1	0	0	0	1	2	0
2	481	1	0	91.119531	1	71.333333	105.857143	61.428571	36.5	13.7	132	9.4	146	89	3.6	8.5	5.9	0	1	0	1	0	1	2	0
2	482	1	0	61.757435	1	101.7	123.453125	83.515625	37.72	17	255	10.9	166.75	20	1.9	8.1	3.8	1	0	1	1	0	0	11	1
2	483	1	1	74.704046	1	99.44	110.24	51.32	37	9.7	238	8.2	95	13	0.5	8.5	3.6	1	0	0	0	0	0	2	0
2	484	1	1	49.631921	1	49	149.918919	41.096774	39.56	21.9	282	9.9	139.285714	15	1.1	8.4	3.3	0	0	0	0	0	0	3	0
2	485	1	0	74.037488	0	79.88	115.695652	44.043478	36.67	18.2	50	6.6	151.5	44	2	7.7	4.8	0	0	0	0	0	0	6	0
2	486	1	0	79.185435	1	96.857143	103.964286	49.25	36.83	14	241	10.5	95.166667	48	3.9	9.9	4.3	0	0	0	0	0	1	7	1
2	487	1	0	62.645609	1	97.36	108.2	69.84	37.28	23.4	389	9.8	233	23	1.2	8.2	3.6	1	1	1	1	0	0	3	1
2	488	1	1	84.058457	0	66.64	119.956522	49.583333	37	58	237	12.2	75.5	40	1.2	9.6	3.6	0	0	1	1	0	0	2	0
2	489	0	1	63.52011	1	99.48	139.041667	78.5	37.11	5	128	12.8	119.333333	5	0.5	8.4	3.1	1	0	0	0	1	0	2	0
2	490	1	1	89.658574	1	88.04	106.84	57.48	37.11	7.3	359	9.6	126	42	2.4	7.9	4.3	0	0	1	1	0	1	3	1
2	491	1	0	91.210819	0	88	110.833333	61.833333	36.83	15.9	361	10.1	181.5	27	1.4	8.5	3.8	1	0	1	0	1	0	2	0
2	492	1	1	63.857793	1	86.62963	90.789474	82.105263	36.39	20.2	66	7.7	125.8	21	1.3	8.5	4.8	1	0	0	1	0	0	7	1
2	493	0	1	83.083694	1	98.105263	104.583333	59.333333	38.72	18.5	299	7.2	112	24	1.3	8.7	4.4	0	1	0	0	1	1	2	0
2	494	1	1	87.433116	0	105.269231	115.608696	67.347826	37.39	12.9	187	8.9	129.5	43	2.3	8.4	4	0	0	0	1	0	0	4	1
2	495	0	0	50.266176	1	91.608696	96.130435	48.73913	37	5.7	131	8.4	169	10	2.2	7.9	3.2	0	0	0	1	1	1	4	0
2	496	0	1	30.596505	0	117.257143	104.375	67.9375	38.39	20.4	132	8.2	105	16	0.8	9.1	4.4	0	0	0	0	0	0	2	0
2	497	1	1	77.645559	0	69.111111	112.555556	59.555556	37.17	12.1	113	7.9	141.153846	26	1	8.6	4	1	1	0	0	0	0	5	1
2	498	1	1	55.758103	1	66.88	119	61.826087	37	9.7	148	11.5	94.5	15	0.7	8.3	3.8	0	0	0	0	0	0	2	0
2	499	1	0	82.570461	0	60.115385	109.36	40.96	36.94	6.8	134	10.4	73	34	7	9.6	4.5	0	1	0	1	0	1	9	0
2	500	1	0	76.295417	1	103	147.470588	96.117647	37.33	15.2	144	16.5	99	16	0.7	8.3	3.5	1	0	0	0	0	0	2	0
2	501	1	1	42.302927	1	87.666667	142.48	78.96	39.22	15.7	219	14	126	8	0.7	8.6	3.9	1	0	0	0	0	0	2	0
2	502	1	0	63.132984	0	65.2	159.266667	50.311111	37.22	8.2	166	11	114.8	27	6.7	8.6	3.8	0	0	0	0	0	1	3	0
2	503	1	1	81.280232	0	110.387755	95.285714	51.918367	39.39	27.9	265	9.3	120	14	0.9	7.8	3.6	1	0	0	0	1	0	2	0
2	504	1	1	63.360972	1	75.458333	98.956522	56.565217	37.22	7.9	220	10.3	101.142857	67	8.4	9.1	4.4	0	1	0	0	0	1	7	1
2	505	1	1	82.74979	0	90.666667	100.882353	58.647059	37.56	13.6	313	12.3	119.166667	43	0.6	8.6	3.5	0	0	0	0	0	0	3	1
2	506	1	0	89.056162	0	64.15	108.875	39.3	36.11	18.6	148	7.1	109.25	101	3.3	7.4	5.6	0	1	1	1	0	1	4	1
2	507	1	1	91.440058	0	75.785714	128.965517	53	36.94	14.1	275	12	127.333333	32	1.4	8.9	3.7	0	0	1	1	0	0	2	0
2	508	1	0	56.305539	1	90.62963	101.333333	68.62963	36.89	14.5	234	8.1	290.333333	42	5.1	8	4.1	1	1	1	0	0	0	2	0
2	509	1	0	37.276653	1	116.52	106.961538	64.423077	37.22	5.5	165	9.6	112	29	1	9.1	3.8	0	0	0	0	0	0	4	0
2	510	1	0	70.99097	1	107.138889	110.82	74.62	38.11	11.3	226	16.5	142.4	31	2.3	9.1	3.8	1	0	0	0	1	0	2	1
2	511	1	1	82.150001	1	73.583333	98.736842	59.210526	36.94	13.6	549	10.6	117.454545	19	0.9	9.1	4.3	0	0	0	0	0	0	2	1
2	512	1	0	64.171038	0	82.114286	117.243243	55.216216	37.28	17.6	364	9.6	152	46	1.8	9	4.7	1	1	0	0	0	0	3	1
2	513	1	1	42.514204	0	101.692308	99.666667	50.666667	36.89	14	258	6.4	111.333333	6	0.5	6.6	3.4	0	0	0	1	1	0	8	0
2	514	1	1	60.700571	1	105	100.083333	73.791667	38.11	37.7	288	10.1	115.4	66	3.1	8.3	4.9	0	0	0	1	0	1	4	1
2	515	1	0	34.609429	1	107	117.125	65.833333	37.89	18.2	148	9.4	111	8	0.9	8.1	4	0	0	0	0	0	0	5	0
2	516	1	1	47.685603	0	97.076923	120.692308	73.076923	37.28	3.5	9	7.4	142.8	16	0.8	8.2	3.3	0	0	0	0	1	0	6	0
2	517	1	0	66.139282	0	83.423077	131.291667	54.583333	37.17	25.6	293	9.4	281.75	35	1.5	8.6	3.4	1	1	0	1	1	0	3	0
2	518	0	0	77.428711	1	85.254545	106.415094	48.388889	36.94	20.4	126	6.5	105.5	23	0.9	7.6	3.2	0	0	0	0	0	0	3	1
2	519	1	1	88.547753	0	116.636364	112.681818	42.272727	38.67	37.1	342	9.5	305.333333	38	1.2	8.5	4.1	1	0	0	1	1	0	2	0
2	520	1	1	61.594558	1	75.380952	128.285714	61.619048	39.39	25.4	197	11.6	121	17	1.1	7.6	3.4	0	0	0	0	0	0	2	0
2	521	1	0	68.53364	0	65.04	105.2	74.2	37.11	17.9	74	15.2	290.714286	16	0.8	9.1	3	1	1	1	0	1	0	4	1
2	522	1	1	67.53079	1	85.695652	105.565217	62	36.56	29.5	94	5.8	260.4	15	1.3	8.7	3	0	0	1	1	1	0	10	1
2	523	1	0	62.132127	0	88.461538	143.414634	80.853659	37.1	4.9	22	4.6	201.045455	38	2.4	10.2	4.2	1	0	0	0	0	0	6	1
2	524	1	1	57.260522	0	99.285714	101.625	46.541667	39.11	12.1	590	7.1	102.666667	16	1.2	7.6	3.7	0	0	0	0	0	0	3	0
2	525	1	1	79.820542	0	100.038462	98.36	64.96	36.89	9.7	339	8.3	229.5	54	0.6	8.4	3.4	1	0	1	1	0	0	3	1
2	526	1	0	66.758061	0	125.178571	140.384615	90.423077	37	22.7	262	9.6	105.5	16	0.9	8.5	3	1	0	1	0	0	0	3	0
2	527	0	1	40.269446	0	114.269231	96.826087	58.26087	38.33	1.8	118	8.6	118	7	0.8	7.6	2.9	0	0	0	0	0	0	2	0
2	528	1	0	67.228247	1	99.804878	103.351351	47.243243	36.56	14.9	227	8.4	135.857143	30	1.1	7.1	3.2	0	1	0	1	0	1	4	1
2	529	1	0	81.980237	0	108.846154	117.48	69.4	37.44	16.6	216	13.8	103	25	1.1	8.5	3.8	1	0	0	1	0	0	2	0
2	530	1	0	64.448329	1	79.583333	113.25	74.958333	36.44	7.5	180	10.8	101.666667	42	2.5	9	4.1	0	1	1	1	1	1	3	1
2	531	0	1	83.489647	1	93.653846	134.458333	63.916667	37.72	10.5	264	8.8	122.6	26	1.1	8.5	3.7	1	0	0	1	0	0	2	0
2	532	0	1	69.232723	0	96.52	113.28	64.92	37.5	18.5	123	10	150.285714	11	0.7	8.5	3.3	1	0	0	0	0	0	3	1
2	533	1	0	59.194472	1	74.863636	103.608696	60.565217	36.56	12.7	281	11.5	199.333333	18	1.1	7.9	4.2	0	1	0	1	0	0	4	0
2	534	0	1	38.274121	0	101	105.407407	64.62963	37.11	21.5	476	9	132.333333	7	1	7.6	3.2	0	0	0	0	1	0	3	1
2	535	1	1	77.541521	0	81.405405	121.586207	54.275862	36.67	16.2	19	10.5	111.333333	55	1.9	9.2	3.7	1	0	0	1	1	0	3	0
2	536	0	1	91.187068	1	92.08	130.2	56.52	37.22	29.8	805	7.7	131.5	17	0.6	7.8	3.7	1	0	0	0	0	0	3	0
2	537	0	0	35.919797	1	112.8	120.454545	91.444444	37.5	9.1	222	12.1	126	6	1	8.4	2.8	0	0	0	0	0	0	2	0
2	538	1	0	70.277115	1	60.380952	123.142857	58.285714	37.33	17.3	325	9.8	140.4	81	1.8	8.6	5.2	0	0	0	0	1	1	4	0
2	539	1	0	55.159422	0	108.16	138.826087	81.347826	37.44	26.4	180	14.3	192.6	28	1	8.3	4.3	1	1	0	0	0	0	2	0
2	540	1	0	55.612766	0	95.435644	109.045455	69.329545	38.33	23.5	199	7	147.5	24	0.7	7.6	3.5	0	0	0	0	0	0	5	1
2	541	1	0	86.61792	0	72.391304	116.615385	43.461538	38	13.8	166	8.2	135	49	1.4	7	2.9	0	1	1	0	1	0	4	1
2	542	1	0	71.341991	1	98.785714	89.321429	62.035714	36.78	11.6	128	8.8	123.333333	61	3.4	8.7	3.5	0	0	0	1	0	1	4	0
2	543	0	0	60.554709	0	72.703704	114.923077	57	37.06	10	131	6.8	120.6	65	6.6	7.5	4.2	0	1	1	1	0	1	5	1
2	544	1	1	60.195909	1	114.603774	107.641509	68.735849	38.39	21.4	107	8.6	167.409091	16	1.4	12.1	3.7	1	0	0	0	0	0	4	1
2	545	1	0	63.487951	1	103.64	100.074074	64.814815	37.83	11.3	87	12.7	95.333333	13	0.8	8.7	3.7	0	0	0	0	1	0	4	0
2	546	1	1	88.53303	0	72.333333	118.208333	52	37	15	243	10.9	111	16	0.7	7.9	3.8	1	0	1	1	0	0	2	0
2	547	1	0	84.223834	0	86	108.293103	55.724138	37	23.3	115	7.5	154.125	39	1.7	8.6	4.3	0	1	1	0	0	1	3	1
2	548	1	0	91.167927	0	76.424242	119.40625	46.34375	37.33	14.1	137	8.3	105.428571	44	2.4	8	3.5	0	0	0	0	0	0	7	1
2	549	1	0	33.414676	1	126.818182	121.421053	74.315789	37.22	24.8	845	11.1	91.75	20	1.4	8.2	4.5	0	0	0	0	0	1	3	0
2	550	1	0	50.137122	0	85.928571	111.333333	62.723404	37.61	20.3	123	12	225.857143	34	2.4	8	3.4	0	1	0	0	1	1	3	1
2	551	1	1	61.091912	0	92.738095	104.133333	57.933333	37.78	32.6	173	4	271	67	5.1	8.5	5	0	0	0	1	0	1	6	1
2	552	0	0	91.734914	1	68.157895	115.814815	47.518519	37	14.3	253	9.7	100	26	1.2	9	3.5	1	0	0	0	1	0	2	0
2	553	1	0	80.867098	0	98.826087	114.541667	54.875	37.28	14.9	105	10.9	140.428571	24	2.1	7.5	4.3	0	1	1	1	1	0	3	1
2	554	1	0	74.134502	1	68.615385	118.6	54.25	37.67	10.8	171	13.6	126.666667	19	1.1	8.7	4	1	0	0	0	1	0	5	0
2	555	1	0	65.692317	1	83.923077	102.037037	55.037037	37.17	22.9	317	9.9	149.363636	100	5	8.5	6	0	0	0	0	1	1	4	1
2	556	0	0	36.576853	1	104.16	119.68	67.8	38.67	25.4	208	8.5	123.25	7	0.9	8.2	5.1	0	0	0	0	0	0	4	0
2	557	0	1	55.908968	0	107.12	101.08	75	38.06	6.8	169	9.5	108	18	1.1	8.3	3.5	1	0	0	0	1	0	3	0
2	558	1	1	88.225758	0	106.92	168	93.125	37.33	7.1	255	13.9	173.4	37	0.9	9.6	3.1	0	1	0	0	0	1	2	0
2	559	0	0	74.369945	1	79.5	122	54.72	36.78	3.1	136	7.8	117	23	0.8	7.6	3.4	1	0	0	0	0	0	6	0
2	560	1	0	59.891515	1	88.541667	123.772727	67.090909	37.06	24.3	485	8.9	201	55	3.3	7.5	2.8	1	0	1	0	0	0	2	0
2	561	0	1	76.617483	1	101.193548	104.171875	62.8125	37.61	19.7	318	11.2	164.625	55	2.7	8.6	4.6	1	0	1	1	1	0	6	1
2	562	1	1	82.220508	1	98.829787	92.055556	57.361111	37.22	4.8	183	8.3	131.333333	31	3.5	8.4	4	0	0	1	1	1	1	3	1
2	563	1	1	55.457843	0	95.291667	96.243902	55.439024	37.06	8.4	283	6.4	180.6	28	2.3	7.7	3.7	0	1	0	0	0	1	4	1
2	564	0	0	91.237618	1	84.257143	86.470588	50.470588	36.67	15.5	386	13.7	204	35	1.8	8.7	5	0	0	0	1	0	1	5	1
2	565	1	1	69.233806	0	75.727273	90.542857	45.985714	37	15.4	188	9.2	115.5	64	2.6	7.2	4.7	0	0	0	0	1	1	3	1
2	566	1	0	55.654252	1	119.041667	118.166667	61.083333	37.17	23.9	40	5.5	107	71	1.3	8.2	5.2	1	0	0	0	1	0	3	0
2	567	1	0	50.179173	1	112.888889	111.5	67.461538	37.5	15.8	203	9.1	102.333333	11	0.2	8	4.4	0	0	0	0	0	0	2	1
2	568	1	0	50.642816	1	59.269231	134.115385	63.596154	37.67	5.2	35	8.5	217.6	55	3	9.1	3.4	0	1	0	0	0	0	4	0
2	569	1	1	54.717962	0	115.772727	153.25	66.9	39.1	7.6	25	10.9	180.8	35	0.9	7.4	3.4	1	1	0	0	1	0	5	0
2	570	1	1	78.420654	1	116.56	106.384615	52.923077	37.17	35.4	111	5.8	120.846154	111	4.7	9	5	0	1	0	1	1	1	5	1
2	571	1	0	75.533514	1	77.945946	98.431818	55.045455	37.44	6.3	187	7.5	104	42	2.1	8.1	4.7	0	0	0	1	1	1	4	1
2	572	1	1	51.862967	0	87.923077	123.75	72.166667	36.94	31.8	236	10.1	113.6	7	0.4	8	3.2	1	0	1	0	1	0	2	0
2	573	1	0	32.555615	1	71.130435	113.541667	64.833333	37.9	22.3	136	4.6	130.666667	25	0.8	8.5	4.1	0	0	0	0	0	0	3	1
2	574	1	0	52.826724	1	70.62069	98.206897	45.241379	37.17	26.6	81	10.7	105.6	126	11.4	9.1	3.1	0	0	0	0	0	0	10	1
2	575	0	1	68.645843	0	88.125	99.826087	58.782609	37	2.6	59	7.9	147	13	0.6	7.4	3.2	1	0	0	0	0	0	3	1
2	576	1	0	67.393124	1	106.766667	111.793103	56.758621	37	9.3	183	7.4	83.666667	16	1.4	6.9	3.3	0	1	0	1	1	1	4	0
2	577	1	0	79.665715	0	71.666667	100.708333	42.5	36.67	14.4	348	8.2	100.5	28	1.8	9.9	3.6	1	0	0	0	0	0	4	0
2	578	1	0	73.349543	0	97.346154	151.833333	113.916667	37	7.6	224	14.3	133	5	0.6	9.2	3.5	0	0	0	0	0	0	2	0
2	579	0	0	47.655192	0	74.576923	123.25	78.75	37.28	9	122	10.2	107	12	0.5	7.6	4.1	0	0	0	0	0	0	2	0
2	580	0	0	91.749851	1	64.230769	93.347826	52.391304	36.83	12.4	200	7.7	97	33	1	8.3	4.1	0	0	1	1	0	1	2	0
2	581	1	1	85.17735	0	110.333333	102.807692	43.423077	37.78	29.9	369	9.5	110	16	1.3	8.6	3.3	0	0	0	0	1	1	5	1
2	582	1	1	74.539368	1	80.580645	111.967742	48.612903	37.8	17.7	94	9.8	129.818182	15	1	9.8	4	1	0	0	0	0	0	3	0
2	583	1	0	69.368251	0	94.12	117.12	62.88	37.44	12.4	134	7.8	132.125	19	1.4	8.4	3.6	0	1	1	1	1	1	5	1
2	584	1	1	64.553284	1	49	105.537037	67.777778	36.89	27.4	197	15.1	146.142857	20	1.2	8.6	3.4	0	0	1	1	0	0	4	1
2	585	0	0	42.663516	1	92.185185	111.826087	67.347826	37.11	0.7	111	7.1	103	14	0.5	7.6	2.8	0	0	0	0	0	0	4	0
2	586	0	0	91.570263	0	68.32	100.6	42.8	36.83	20.4	87	6.7	312.285714	84	4.4	6.6	4.6	0	1	0	1	0	1	3	1
2	587	1	0	67.388618	1	117.230769	117.56	56.52	39.28	14.8	113	11.2	144.285714	54	1.2	8.2	2.2	1	0	0	1	0	0	2	1
2	588	1	1	70.494109	1	74.25	105.708333	61.5	38.5	44.1	139	9	110.666667	53	5.2	7.4	4	0	1	0	1	0	1	6	1
2	589	0	1	54.111646	1	60.166667	98.409091	62.772727	36.94	6.4	210	11.1	73	15	0.4	8.1	3.9	0	0	0	1	0	0	4	0
2	590	1	0	75.271405	0	113.185185	108.961538	65.769231	36.72	31.5	173	12.9	131	44	2.4	8.4	3.9	1	0	0	0	0	0	4	1
2	591	0	1	56.83935	1	105.92	112.92	74.04	37.94	35.6	99	9.6	87	88	6	8.4	4.3	1	1	0	0	0	0	10	1
2	592	1	0	56.94653	1	103.09375	105.16129	53.870968	36.94	21.8	217	11.5	126.6	43	7.1	7.8	3.5	1	0	0	0	0	0	2	1
2	593	0	1	62.426403	1	98.32	161.52381	89.142857	37.72	13.6	265	14.9	143.5	11	0.7	8.7	2.9	0	0	0	0	0	0	2	0
2	594	1	0	84.292093	0	49.666667	90.392857	43.75	36.44	7.4	204	9.2	114	67	2.8	8.8	4.4	0	0	0	1	1	1	3	0
2	595	1	1	59.29467	1	98.068966	102.576923	66.230769	38.44	10.4	273	11	106.666667	30	2.3	9.5	3.8	0	0	0	0	0	0	3	0
2	596	1	1	84.730187	0	78.535714	113.032258	55.145161	36.89	11.6	103	6.2	128.541667	15	0.9	7.3	4.5	1	1	0	0	0	0	2	0
2	597	1	1	57.168665	1	93.576923	104.56	60.28	39.33	17.3	103	9.2	112.714286	60	0.8	9	5.3	1	0	0	0	1	0	4	0
2	598	1	1	81.569982	0	99.294118	111.085714	49.285714	37.28	22.1	251	9.4	174.333333	43	2.1	8.5	3.8	1	1	0	1	0	0	2	1
2	599	0	0	24.752524	0	108.615385	110.583333	71.25	37.28	32.5	455	10.8	161.53125	16	1	7.8	3	0	1	0	0	0	0	2	0
2	600	1	0	87.937303	0	96.192308	119.461538	62.961538	36.67	22.2	237	11.6	178	29	1.1	10.4	4.5	1	0	1	1	1	0	2	0
2	601	1	0	42.315172	1	94.909091	140.530303	82.924242	37.5	7.1	77	12.9	131.833333	10	0.8	9.1	3.4	1	0	0	0	0	0	7	0
2	602	0	1	70.637509	0	60.615385	124.925926	61.407407	37.11	10	139	10.8	109.5	13	0.6	8.7	3.5	1	0	0	0	0	0	2	0
2	603	0	0	46.285765	1	91.423077	123.958333	79.958333	37.67	7.1	105	10.6	123	11	1	7.7	3.9	1	1	0	0	0	0	6	0
2	604	1	0	74.155688	1	80.354839	93.870968	50.064516	37.67	17.6	212	9.3	140.25	128	3.8	9	4.7	0	1	0	1	1	1	5	1
2	605	1	0	68.705215	1	86.928571	106.296296	61.962963	37.56	9.8	306	9.4	105.6	7	0.8	8.5	3.8	1	1	0	1	1	0	2	0
2	606	1	1	83.48798	0	88.291667	101.666667	50.25	37.72	53.7	299	8.3	133	31	0.8	7.7	3	1	0	0	0	0	0	5	1
2	607	0	1	87.324471	0	84.827586	132.740741	60.074074	37.83	13.4	199	10	131.4	17	0.8	8.4	3.8	1	0	0	0	0	0	2	0
2	608	1	1	85.67881	1	47.041667	129.782609	51	39.44	6.2	107	8.2	116	32	1.5	7.7	4.3	0	0	0	1	0	1	2	0
2	609	1	0	53.513691	1	67.4	136.833333	62.541667	37.17	6.3	40	7.8	152.3125	40	3.7	13.2	4.7	0	0	0	0	0	0	9	0
2	610	1	1	75.055725	1	97.884615	130.68	73.08	39.33	12.8	283	9	124.166667	85	2	8.8	4	1	0	0	0	0	0	5	0
2	611	1	1	74.194367	1	91.068966	105.206897	63.517241	36.94	10.7	159	12.2	150	54	1.8	8.9	5	0	0	1	1	0	1	2	0
2	612	0	1	63.850743	1	79.192308	119.6	49.12	36.89	104.8	207	9.4	100	48	3	8.8	3.6	0	0	0	0	0	0	3	0
2	613	1	0	79.270815	1	107.857143	97.965517	49.827586	38.44	27.9	384	10	127.333333	25	1.2	7.6	5	0	0	1	1	0	0	3	1
2	614	1	0	41.165697	0	94.55	128.058824	88.823529	37.44	8.4	205	7.9	81	49	19.7	7.9	3.9	0	0	0	0	0	1	4	0
2	615	1	0	69.458058	1	97.884615	133.5	52.423077	38.11	31.1	1092	7.2	106	19	1.7	8	4.2	0	0	0	0	0	0	2	0
2	616	0	1	92.819351	0	89.52	100.6	72.28	36.5	6.5	119	11.6	121	45	0.9	8.1	3.6	0	0	0	1	0	0	3	1
2	617	0	0	51.971918	1	88.5	117.076923	66.884615	37.11	8.1	72	7.6	95	20	1.2	7.5	2.9	0	0	0	0	0	1	6	0
2	618	0	1	86.539128	1	92.740741	147	85.208333	37.83	129.7	91	13.7	83	19	1.1	8.5	4.2	0	0	0	0	0	1	2	0
2	619	1	0	41.731931	1	88.2	111.65625	63.21875	37.39	58.8	188	8.6	218.909091	36	1.2	7.7	5.4	0	0	0	0	0	0	3	1
2	620	1	1	27.674201	1	124.866667	143.137931	93.103448	39.56	20	206	15.5	164.25	15	1.6	8.6	4	1	0	0	0	0	1	2	1
2	621	0	0	80.645745	1	90.466667	117.2	61.92	38.22	10.4	337	6.3	140.75	27	0.7	7.5	3.6	1	1	0	0	0	0	2	0
2	622	0	1	75.821586	0	91.153846	144.04	59.8	38.6	21.6	285	11.9	99.142857	14	0.6	9.2	2.9	1	0	0	0	0	0	2	0
2	623	1	1	78.557874	0	84.576923	103.208333	58.916667	38.83	106.1	63	9.5	185.666667	40	1.7	7.9	4.7	0	1	0	1	0	1	5	1
2	624	1	0	52.029507	0	115.416667	113.565217	78.478261	37.06	6.4	115	5.3	187	5	0.7	8.2	3.4	1	0	0	0	1	0	3	0
2	625	0	1	85.369899	1	68.52	126.958333	64.625	37.06	9.8	144	8.3	121.5	15	1.9	7.6	4.2	0	1	1	1	0	0	2	0
2	626	1	0	74.288958	1	98.833333	100	58.809524	36.72	27.1	177	10.3	99	58	1.8	8.8	3.6	0	0	1	1	0	1	4	1
2	627	1	0	77.012668	1	105.205882	113.25	69.3625	36.67	13.5	161	12.1	129.25	33	1.3	7.6	3.9	0	1	0	0	0	0	2	0
2	628	1	0	60.212501	0	89.791667	96.041667	44.791667	36.83	8.5	27	6.5	86.4	22	4	10.8	4.1	0	1	0	1	1	1	4	0
2	629	1	0	62.757118	1	104.575	115.325	65.925	37.28	8.3	220	10.7	145.75	24	1.7	8.3	4.3	1	0	0	0	0	0	5	1
2	630	1	1	63.319567	0	105.354839	126.633333	59.833333	36.89	28.4	86	8.1	149.666667	38	3	11.4	3	0	0	0	0	0	0	8	0
2	631	1	0	41.951857	1	102.72	123.217391	78.565217	37.78	7.2	281	8.4	157	13	0.6	8.3	3.7	0	0	0	0	0	0	2	0
2	632	1	0	75.001165	0	64.458333	118.25	68.5	36.83	12.2	246	10.7	227.166667	24	1.6	8.9	3.6	0	1	1	1	0	1	2	0
2	633	1	1	27.922286	1	132.846154	122.346154	66.884615	38.67	21.3	419	9.4	123	12	0.6	8.2	3.9	0	0	0	0	0	0	2	0
2	634	1	0	54.800103	1	109.621622	118.513514	53.810811	37.94	14.4	115	6.4	172.5	53	2	8.6	3.2	0	1	0	1	1	1	5	1
2	635	0	1	50.147906	1	115.740741	148.203704	75.314815	38.4	6.8	113	9.5	97.6	10	0.6	8.2	3.2	0	0	0	0	1	0	2	0
2	636	1	0	73.383164	0	73.115385	111.115385	49.269231	37.56	15.6	143	9.3	87.9	33	6.6	8.1	3.6	0	1	1	0	1	1	6	1
2	637	1	1	56.448772	1	109.173913	137.045455	86.181818	39.3	12.5	223	14.8	292	10	1.6	9.5	3.6	0	1	0	0	0	0	2	0
2	638	1	0	87.248194	1	75.181818	107.681818	61.545455	36.11	7	274	9.8	99	16	0.7	8.8	4.1	0	0	0	0	1	0	2	0
2	639	0	0	21.850986	1	109.607143	117.9	64.65	38.78	24.1	138	13.9	108.5	19	1.1	8.1	4.3	0	0	1	0	0	0	2	1
2	640	1	1	62.574102	1	114.653846	139.961538	92.576923	37.17	12.2	107	12.3	128.6	14	0.7	8.3	3.6	1	0	0	0	0	0	2	0
2	641	1	0	64.170611	1	97	100.708333	59.75	37.06	10.5	146	11.2	151.666667	14	0.5	8.7	3.8	1	1	0	0	0	0	2	0
2	642	1	1	37.16033	0	121.538462	102.25	71.125	36.83	25	185	9.8	126.5	2	0.3	7.6	3.1	0	1	0	0	0	0	4	0
2	643	1	1	42.671615	1	114.846154	114.6	66.44	39.28	7.2	131	11.5	103	9	1.5	8	3.6	0	0	0	0	0	1	2	0
2	644	0	0	49.522405	0	85.666667	107.909091	76.363636	36.78	19.8	171	9.2	105.5	6	0.8	7.6	3.6	0	0	0	0	0	0	4	1
2	645	0	1	78.738738	1	94.92	144.928571	66.767857	39.39	21	266	10	206.533333	19	1.1	8.6	3.4	1	1	0	0	0	0	3	0
2	646	1	0	39.025894	1	66.2	97.434783	58.173913	36.78	11.8	260	8	109.333333	134	14	8.6	4.8	0	0	0	1	0	1	12	0
2	647	1	1	66.536144	0	82.846154	95.216216	48.891892	39.17	4.4	156	10.3	112.5	12	0.9	7.7	3.4	1	0	0	0	0	0	7	0
2	648	1	1	89.035872	1	102.7	113.545455	51.636364	38.11	104.4	197	9.3	127.75	46	1.7	8.8	4.1	1	0	0	1	1	0	2	0
2	649	1	1	67.043651	1	107.243243	115.681818	54.621212	39	17.1	166	9.6	318.869565	111	5.4	7.5	2.6	0	0	0	1	0	1	4	1
2	650	0	1	80.340475	1	85.92	109.272727	47.363636	37.44	5.3	163	9.6	87.8	22	1	8.2	3.6	1	1	0	1	0	0	2	0
2	651	1	1	78.794757	1	100.880952	112.410256	53.692308	38.56	12.9	203	12.1	119.947368	53	3	9.7	5.2	0	1	0	1	0	1	5	1
2	652	1	0	27.240266	1	98.857143	88.16	39.16	36.72	16.4	223	9.2	117.857143	116	8.2	7.6	5.2	0	0	0	1	0	1	5	0
2	653	1	0	65.82061	1	99.291667	99.391304	63.956522	37.06	11	110	9.3	78	102	4.4	8.4	3.2	0	0	0	0	0	1	3	0
2	654	1	1	47.089897	1	82	142.203704	91.444444	37.39	15.2	193	14.6	156.368421	17	1.1	8.9	2.7	0	0	0	0	0	0	2	0
2	655	1	0	68.72886	0	91.56	94.458333	54.125	37.67	20.1	157	8.1	93	21	0.7	7.9	3.3	1	0	0	0	0	0	4	1
2	656	0	1	47.999256	0	112.172414	130.578947	58.157895	38.83	9.2	183	10.7	101	9	0.9	7.7	3.2	1	1	0	1	0	0	2	0
2	657	1	0	53.740219	1	83.44	99.6	53.4	37.17	5.1	47	9.5	110.333333	9	1.1	7.2	3.4	1	0	0	0	0	0	3	0
2	658	0	1	70.344378	1	101.807692	143.125	89.708333	38.06	9.5	202	12.5	419.166667	15	1.3	10	3.1	0	1	0	0	0	1	2	0
2	659	0	1	28.592464	0	121.56	100	56.666667	39.44	2.2	83	9.1	95.666667	30	2	9	4.5	0	0	0	0	1	0	3	0
2	660	1	0	49.576785	1	117.9375	99.354839	62.516129	39.11	19.4	122	13.9	125.666667	8	0.4	7.8	3	1	1	0	1	0	0	4	1
2	661	1	0	61.079154	1	112.714286	136	89.52381	38.5	13	70	11.9	101	37	1.1	8.9	3.4	0	0	0	0	0	0	4	0
2	662	1	1	62.096788	0	94.423077	115.576923	58.846154	38.33	0.2	5	6.2	140.4	21	1.2	7.5	3.3	1	0	0	0	0	0	6	0
2	663	0	1	53.714515	0	75.37931	90.222222	45.777778	38	8.5	120	9.6	87	10	0.9	7.3	2.9	0	0	0	0	1	0	2	0
2	664	1	1	57.275922	0	81.730769	101	55.071429	37.61	6.4	385	7.3	173.142857	15	0.8	8.4	3.9	0	1	1	1	0	0	2	0
2	665	1	1	49.451719	0	91.914286	118.710526	65.828947	37.5	12.4	111	13.4	134.8	16	1.1	7.9	3.5	0	1	0	0	0	0	3	0
2	666	1	1	80.108084	1	81.26087	117.72	57.24	39.5	20.1	308	13.6	158	27	1.1	9.4	4.1	1	0	0	1	0	0	3	1
2	667	1	0	36.319896	0	122.961538	109.652174	64.391304	37.06	23.9	126	9.8	116.4	62	7.8	8.1	3.4	0	0	0	0	1	0	10	0
2	668	1	0	66.618876	0	68.884615	116.24	61.16	37.5	7.4	106	9.4	176.75	29	1	8.4	4.1	1	0	0	0	0	0	3	0
2	669	1	1	63.727955	0	121.2	107.44	55.12	39.06	2.6	112	6.5	124	14	1	7.4	3.8	1	0	0	0	1	0	2	0
2	670	1	1	81.829389	1	94	107.633333	49.733333	37.6	20.5	110	9.2	122.25	32	1.3	7.8	3.7	0	0	0	1	1	0	7	1
2	671	1	1	56.428262	0	74.4	121	51.48	39.1	21.5	148	9.7	185.75	14	0.9	8.7	4	1	1	0	0	0	0	2	0
2	672	1	1	87.500595	1	94.88	130.8	53.96	37	14.9	264	10.1	193.75	66	3	10.4	4.1	0	1	1	1	0	1	5	0
2	673	0	1	24.860442	1	62.583333	105.833333	57.041667	37.33	10.2	129	9.2	88	15	0.6	8.3	4.1	0	0	0	0	0	0	3	0
2	674	0	1	81.959819	0	101.615385	119.76	88.24	36.78	11	298	9	105.5	25	0.9	7.1	3.7	0	1	1	1	1	0	3	0
2	675	0	0	25.824301	1	99.695652	123.5	76.1	37.67	17	289	11.2	112.333333	6	0.5	7.8	3.1	0	0	0	0	0	0	2	0
2	676	1	0	84.560346	0	97.272727	120.857143	69.380952	36.78	7.3	174	11.1	78.25	9	0.6	8.2	4.1	1	0	0	1	0	0	3	0
2	677	1	0	67.654498	0	97	101.645161	39.741935	37.89	23.7	279	12.5	209.666667	19	1	8.8	3.9	0	0	1	1	0	0	4	1
2	678	1	1	53.862483	0	72.607143	119.625	52.791667	38.11	17.2	244	8	257.545455	57	3.1	8	4	0	1	1	1	0	1	3	1
2	679	1	1	73.851096	1	78.884615	109.96	63.96	38.39	23.8	249	9.9	109.75	24	1.4	8.5	3.4	0	0	0	1	0	0	2	1
2	680	1	1	75.960294	1	76	112.959184	55.387755	37.94	18.2	164	11.3	119.25	20	1.1	8.4	3.5	1	0	0	1	1	0	3	1
2	681	1	0	38.543108	0	77.702703	127.688889	78.711111	36.83	19.5	60	4.2	109	7	1.2	7.5	3.3	0	0	0	0	0	0	3	1
2	682	1	0	64.678091	1	63.4	131.166667	64.25	37.56	3.7	31	6.3	124	13	1.1	9.6	3.4	0	0	0	1	0	0	3	0
2	683	1	1	40.942385	1	94.208333	96.5	60.194444	38.56	14.7	74	8.2	137.625	16	1.9	8.8	4.6	0	0	0	0	0	0	5	0
2	684	0	1	94.249402	0	82.270833	99.478261	50.913043	36.78	22.5	335	11.4	193.4	65	1.5	7.3	3.8	1	1	0	0	0	0	5	1
2	685	0	1	58.724649	0	119.058824	109.931034	52.689655	39.56	44.1	210	9.1	76.666667	11	0.9	7.5	3	1	0	0	0	1	0	4	1
2	686	1	0	34.144666	1	98.054054	130.428571	93.171429	37.44	19.7	234	9.7	137	12	0.8	8.9	2.9	0	0	0	0	0	0	4	0
2	687	1	1	27.986745	0	84.375	148.3	103.1	37.17	12.2	102	10.5	107.857143	58	8	9.1	3.1	0	0	0	0	0	0	5	0
2	688	0	1	48.549837	0	73.636364	104.275862	59.448276	37.33	20.3	267	9.9	122.333333	9	0.7	7.7	3.6	0	0	0	0	0	0	4	1
2	689	0	0	60.047322	0	78.125	102.625	66.958333	36.78	9	173	7.8	152.5	13	0.6	8.2	3.2	1	0	0	0	1	0	2	0
2	690	0	1	66.183471	1	116.791667	118.833333	68.458333	37.83	20.5	103	8.5	153.75	16	1.4	9.8	2.8	1	1	0	0	0	0	2	0
2	691	1	1	84.666077	0	103.769231	105.115385	64.038462	36.94	41.3	307	10.6	95.5	24	0.5	7.5	3.8	1	0	0	0	0	0	2	1
2	692	1	1	77.709602	1	97.3125	103.675676	45.108108	38.22	19.1	205	13	122.6	22	1.5	7.8	4.8	1	0	0	0	0	1	3	1
2	693	0	0	55.281951	1	97.285714	150.428571	82.942857	37.17	21.5	137	10.5	225.111111	13	0.7	8.9	3.8	0	0	0	0	1	0	3	0
2	694	0	0	59.079126	0	99.923077	109.833333	71.458333	37.44	50.8	483	10.7	100	18	0.7	9.3	3.6	0	0	0	0	0	0	2	0
2	695	1	1	58.030241	0	86.509091	120.625	59.15625	37.72	11.6	194	11.5	125.4	20	0.8	9.4	3.8	1	0	0	0	0	0	2	0
2	696	1	1	83.011821	1	62	133.941176	41.764706	38.2	7.4	116	9.4	235.571429	30	1.8	8.5	3.7	0	1	1	1	0	0	4	1
2	697	0	1	22.930287	1	90.62963	111.263158	68.074074	37.72	1.9	92	7.9	93.5	5	0.6	6.9	3.2	0	0	0	1	0	0	2	0
2	698	1	1	49.786898	0	80.386364	111.75	52.65	37.33	22.7	153	7.3	146.521739	20	1.3	8.4	3.6	0	0	0	0	0	1	3	1
2	699	1	1	57.647031	0	96.5	98.136364	53.181818	39.39	6.4	404	7.1	234	15	0.7	8.2	3.6	0	0	0	0	0	0	2	0
2	700	1	1	64.288307	0	63.5	161.391304	66.136364	36.67	7.5	203	11.9	89.25	49	3.4	9	4.9	0	0	0	0	0	1	7	0
2	701	1	0	61.135309	0	100.425	101.411765	41.176471	36.94	19.4	102	10	87.333333	64	7.2	6.6	4.1	0	0	0	0	1	1	2	0
2	702	1	1	79.946347	1	88.555556	99.283333	44.616667	38.06	40	276	8.6	130.8	10	0.7	7.4	3.2	0	0	0	0	0	0	3	1
2	703	1	1	73.373394	0	105.653846	116.192308	72.461538	37.11	9.6	150	11.1	112.75	32	1.1	7.8	5	1	0	0	0	0	0	3	1
2	704	1	0	84.897839	0	72.875	94.833333	46.033333	36.44	16.2	211	9.7	102.875	93	5.7	7.8	4.2	0	1	0	1	0	1	5	0
2	705	1	1	56.618485	1	93.96	103.423077	63.076923	36.67	20	123	7	152.823529	15	1.4	8.2	3.8	0	0	1	1	0	0	5	1
2	706	1	1	46.766767	0	117	111.333333	61.958333	39.61	17.4	138	9.4	144.5	28	1.9	8.1	4.2	1	0	0	0	1	0	2	0
2	707	1	1	70.224617	1	67.043478	136.166667	66.541667	37.72	16.2	138	13.2	114.8	31	1.8	8.7	3.5	0	0	0	0	0	1	2	0
2	708	1	1	68.205206	1	127.521739	119.952381	78.857143	37.44	19.6	230	10.4	156.666667	55	4.4	8.9	3.8	0	1	0	1	0	1	4	0
2	709	0	0	88.392989	1	74.206897	171.535714	77.071429	37.28	16.1	226	11.4	101.666667	23	1.2	9.1	3.3	1	1	0	0	0	0	5	0
2	710	1	1	85.814224	1	106.375	115.791667	82.083333	36.67	27.7	553	11.9	116.6	56	1.3	9.4	4.3	1	0	0	0	0	0	2	0
2	711	0	1	30.763801	1	104.72973	133.589744	67.051282	38	9.4	143	9.9	190.333333	8	0.8	8.9	3.6	0	0	0	0	0	0	2	0
2	712	1	1	59.659532	1	65.4	106.392157	56.647059	37.72	4.7	27	9.4	136	51	1.6	7.6	4.1	1	1	0	0	0	0	3	1
2	713	0	0	67.107688	1	91.15625	99.967742	55.129032	38.17	5.9	142	9	134.333333	6	1	7.4	3.1	0	0	0	0	0	0	2	0
2	714	1	1	78.820807	1	95.1875	109.857143	59.392857	38.5	9.1	478	9.9	102	26	1	9	3.1	1	0	1	0	0	0	2	0
2	715	1	0	72.016543	0	112.48	106.12	59.72	37.33	20.2	256	11.2	145.166667	13	0.6	10.9	3.5	1	0	1	0	0	0	6	0
2	716	1	1	57.408278	1	83.6	121.076923	60.346154	36.72	38.3	306	6.7	163.833333	19	1.8	8.2	4.2	1	1	0	0	0	0	4	1
2	717	1	0	72.626253	0	88.576923	101.208333	52.916667	38	19	137	12.4	175.4	32	4.6	10.1	4.3	0	1	0	1	1	1	4	1
2	718	0	1	65.30117	1	93	100.054054	54.162162	37.72	24.4	190	9.9	163.4	16	0.9	7.4	3.9	0	0	0	0	0	1	2	1
2	719	0	0	69.158681	1	134.888889	124.92	79.08	37.33	19.6	157	8.7	216.75	82	3.5	8.3	3.8	0	1	1	0	0	1	4	0
2	720	1	1	83.826482	0	75.555556	111.825581	55.686047	37.56	13.7	251	11.6	178.333333	12	0.9	7.8	3.9	1	0	0	0	0	0	2	0
2	721	0	1	32.788052	1	92.666667	100.148148	64.37037	38.94	14.6	746	9.3	95	10	0.6	9.3	4.4	0	0	0	0	0	0	3	0
2	722	1	0	68.998191	0	124.833333	132.166667	77.041667	36.94	30.4	462	9.3	179	24	1.1	6.4	3.3	1	0	0	0	0	0	4	0
2	723	1	0	82.757565	1	62.454545	122.391304	50.347826	37.61	42.2	344	10.1	198.619048	148	7	7.3	4.2	0	0	0	1	0	1	7	1
2	724	1	0	64.545772	1	126.538462	101.8	75.04	37.33	6.7	143	12.9	102.75	20	1.1	8.9	4.2	0	1	0	1	1	1	3	0
2	725	1	0	73.735772	1	61.076923	122.857143	65.678571	37.06	9.2	212	9.3	173	38	1.9	8.4	3.6	0	1	0	1	0	1	2	0
2	726	0	1	78.168661	0	82.96	137.64	70.12	37.17	13.4	380	9.5	118.333333	34	1	8.5	3.6	1	0	0	0	1	0	2	0
2	727	0	0	87.092809	1	72.166667	113.636364	57	37.11	9.5	129	8.3	83.941176	105	3.5	7.9	4.2	0	1	0	0	0	1	6	0
2	728	1	0	63.907058	1	99.666667	122.52	64.76	37.28	6.7	105	9.9	123.666667	60	7.3	8.4	4	0	1	0	1	1	1	5	0
2	729	1	0	74.528798	1	109.130435	86.772727	65.5	36.94	33.4	193	7.9	133	50	2.4	10.3	5.2	0	0	0	1	0	1	4	0
2	730	1	0	48.561177	0	112.551724	126.75	70.178571	37.44	38.5	19	5.1	245.1	75	2.1	8	4.3	1	1	0	0	0	0	6	1
2	731	1	1	70.379646	1	115.660377	111.326923	62.269231	37.33	33	334	11.6	265.666667	78	1.8	9.2	4.6	1	1	1	1	1	0	4	1
2	732	1	0	67.735987	1	72.64	126.72	67.76	37.28	12	86	14.3	146.833333	19	1.7	8.1	4.6	1	0	0	0	0	0	2	0
2	733	1	1	91.099493	1	107.471698	96.422222	48.266667	38.22	18.5	127	7.8	66.5	13	0.4	7.7	3.1	1	0	0	0	0	0	4	0
2	734	1	0	48.581495	1	110.657895	114.121212	68.727273	37.11	14.3	185	7.3	107.4	87	8.4	7.1	3.3	0	0	0	0	0	1	4	0
2	735	1	0	45.497102	0	63.536232	136.666667	56.409091	37.5	18.1	225	15.3	153.4	22	1.3	9.4	3.8	1	1	0	0	0	1	5	1
2	736	1	0	80.489531	1	91.038462	110	56.291667	37.67	45.4	32	7	173	83	2.5	8.1	4.3	1	1	0	0	0	0	5	1
2	737	1	0	58.315484	1	72.888889	109.76	56.88	38	16.7	213	13.7	101.111111	10	0.6	9.2	3.4	0	1	0	1	0	0	4	0
2	738	1	1	63.927235	0	103.269231	115.615385	42.923077	36.22	27.7	70	7.7	206.2	38	1.2	7.7	5	0	1	0	0	0	1	2	1
2	739	1	1	59.896124	1	89	101.933333	60.166667	36	30.1	214	9.6	152.478261	58	1.8	8.5	4.7	1	0	0	1	0	0	8	1
2	740	1	0	77.48481	0	79.807692	136	65.333333	37.33	10.9	247	12.9	142	18	0.9	8.6	3.1	1	0	0	0	0	0	2	0
2	741	0	0	68.541594	1	100.24	92.96	57.16	37.39	5.8	61	11.9	166.333333	52	1.2	7.3	3.8	0	0	0	0	0	0	3	0
2	742	1	0	82.445582	1	66.384615	104.076923	58.653846	36.61	12.7	359	13.3	112	21	1.4	8.8	4	1	0	1	0	0	0	3	0
2	743	1	0	63.822172	0	77.014493	108.898551	62.086957	37	9.1	45	10.6	101.5	13	0.5	8	4.1	0	0	0	0	1	0	3	1
2	744	1	1	39.140973	1	139.830189	109.64	71.54	38.11	18.8	316	6.6	138.75	11	0.7	8.3	3.9	0	0	0	0	0	0	3	0
2	745	0	1	58.216664	0	111.90625	102.945946	61.540541	38.94	41.9	312	7.3	114.833333	11	0.8	8.2	3.3	0	0	0	0	0	0	4	1
2	746	1	0	68.371682	1	105.733333	99.448276	60.241379	37.1	18.7	22	11.1	138	40	1.7	8.3	4.6	1	0	0	0	1	0	9	1
2	747	1	1	62.760525	0	60.25	135.125	56.333333	36.56	11	205	12.3	99.2	33	1.6	9	3.5	0	1	0	1	0	1	3	0
2	748	1	0	55.223917	1	87.341772	92.825	57.846154	37.06	19.9	386	3.4	95.4	37	2	7.4	2.9	1	0	0	0	0	0	3	0
2	749	1	1	62.240892	0	114.130435	132.347826	67.956522	39.33	14.8	283	9.7	142.666667	17	1.4	9.6	2.8	1	1	0	0	0	0	2	0
2	750	1	0	43.251823	0	87.823529	156	67	37.22	21.7	73	5.6	146.978261	54	3.6	8.1	3.8	0	1	0	0	1	1	4	0
2	751	1	0	87.127488	1	100.28	131.615385	70.769231	37.22	13.8	151	12.7	168	25	0.8	8.5	3.8	1	0	0	0	0	0	2	0
2	752	1	0	55.012016	0	87.391304	121.130435	64.869565	37.33	5.5	201	5.8	113.666667	42	3	8.2	4	0	1	1	0	0	1	5	0
2	753	1	1	54.695097	0	122.043478	126.681818	83.863636	37.11	8	118	9.1	108	19	0.6	7.8	3.5	0	0	0	0	0	0	2	0
2	754	1	0	68.893847	1	78.48	134	58.4	37.1	9.5	108	6.1	97.676471	89	5.5	7.5	5.4	0	1	1	0	0	1	4	0
2	755	1	1	61.792083	0	102.862069	120.775862	68.37931	37.06	12.2	188	10.1	187.2	13	0.6	9.9	4.6	1	0	0	0	0	0	2	0
2	756	0	1	35.84382	1	93.913043	113.636364	70.5	37.22	22.2	666	9.2	104	6	0.7	8.7	4.1	0	0	0	0	0	0	2	0
2	757	1	1	78.840698	1	82.366667	131.733333	55.983333	36.94	9.1	177	13	130	24	1.2	8.5	3.3	1	0	0	0	1	0	2	0
2	758	1	1	80.814757	1	90.333333	113.074074	67.407407	36.94	25.3	250	13.3	202.2	45	2.6	9.2	4.7	1	0	0	0	0	0	6	1
2	759	1	1	84.357995	1	70.307692	126.36	71.72	37	13.4	171	13.6	205.333333	32	1.1	9.5	4.7	1	1	1	1	1	0	2	0
2	760	0	1	81.877373	1	79.826087	130.347826	55.347826	38.17	17.6	181	8.3	253	16	0.8	7.7	3.3	0	1	0	1	0	0	4	0
2	761	1	0	57.569052	0	89.740741	153.441176	76.882353	31.8	28.9	224	14	233.571429	28	1	8.8	3.4	1	1	0	0	1	0	2	0
2	762	1	0	64.435024	0	100.52	100.653846	55.134615	37.17	23.2	107	8.9	156.25	97	6	8.9	3.8	0	0	0	1	0	0	8	1
2	763	1	0	39.040752	0	91.205882	137.847222	98.986111	36.61	5.7	9	9.1	158.2	28	0.9	7.9	4	1	1	0	0	0	0	5	0
2	764	1	0	69.996291	0	91.666667	93.689655	49.965517	36.78	24.5	329	8.6	143	55	6.1	8.5	3.7	1	0	0	0	0	0	6	0
2	765	0	0	61.609967	1	104.592593	118.52	67.76	36.89	11.9	225	13.3	205.833333	25	1	8.7	4.2	0	1	0	0	1	0	2	0
2	766	0	1	62.683411	0	69.961538	130	75.076923	36.56	14.5	202	9	147.5	124	5.8	8.6	4	0	1	0	0	1	1	3	0
2	767	0	0	69.490814	1	83.888889	111.933333	71.2	36.78	2.7	243	9	112	19	1.2	8.9	4.2	1	0	1	0	0	0	2	0
2	768	1	0	47.631041	1	119.933333	118.703704	76.740741	38.11	6.4	35	5.6	299.892857	36	2	8.8	3.3	1	1	0	0	0	0	8	1
2	769	1	0	67.193431	1	114.057143	114.058824	66.352941	37.17	23.9	338	9	99.5	32	0.8	8.5	4	1	0	0	0	0	0	2	0
2	770	1	0	78.673163	0	106.5	115.84	49.92	37.33	18.6	334	8.5	160	32	0.9	9.2	4.2	1	0	0	0	1	0	2	1
2	771	0	0	66.708387	0	105.673913	117.243243	70.459459	36.44	20.7	248	11.6	105	9	0.5	8.6	4.2	1	0	0	1	0	0	3	0
2	772	0	1	61.913683	0	103.884615	92.076923	57.538462	36.83	21.1	393	9.5	90.5	20	0.6	9	2.1	0	1	0	0	0	0	4	1
2	773	0	1	52.089908	0	88.684211	138.212121	80.545455	37.72	3.4	121	12	140.5	24	0.6	8.6	2.9	1	0	0	0	1	0	2	0
2	774	1	0	81.144225	1	82.24	114.125	58	37.44	16.3	146	10.6	144	17	0.9	7.3	4	1	0	0	0	0	0	2	0
2	775	1	0	84.678852	0	71.08	110.444444	56.666667	37.4	18	182	8.5	98.333333	34	1.1	8	3.2	0	0	0	0	0	0	2	1
2	776	1	1	82.266015	1	72.166667	122.681818	62.909091	37.22	7.5	161	10.1	203.625	24	1.2	8.8	3.7	1	1	1	1	0	0	2	0
2	777	1	0	70.324385	1	84.606061	112.352941	59.264706	36.89	7.9	168	12.2	145	23	1.1	8.5	4.7	1	0	0	0	1	0	3	0
2	778	1	1	69.663542	1	128.977273	119.675676	81.108108	38.61	7.7	107	15.7	113.666667	26	1	8.1	3.7	0	0	0	0	1	0	2	0
2	779	1	1	83.312959	1	78.8125	124.533333	64.133333	39.33	9.2	147	11	106.25	45	1.4	8.2	4.8	0	0	0	0	1	0	2	0
2	780	1	0	81.133227	0	115.152381	117.419048	59.647619	37.33	11.6	403	7.5	122	25	0.8	9.7	5.1	0	0	1	0	1	1	8	1
2	781	1	1	77.063126	0	84.4	113.12963	60.407407	38.72	15.7	206	11.4	159.571429	30	0.8	9.5	3.6	1	1	0	0	0	0	2	1
2	782	1	0	85.719165	1	70.291667	123.391304	69.304348	36.94	12.7	154	11.6	109	35	1.2	8.6	3.4	0	1	0	1	0	0	4	0
2	783	0	0	80.089883	0	73.956522	131.947368	76.631579	36.67	3.1	60	10	93	5	0.3	7.7	4	1	0	0	0	0	0	2	0
2	784	0	0	58.033085	0	82.318182	113.238095	65.571429	37	1.2	31	4.7	174	15	0.9	7.8	3.4	1	0	1	0	0	0	2	0
2	785	1	0	42.350692	1	81.708333	116.666667	70.208333	37.11	9	100	11.7	104.5	6	0.8	8.4	4.3	1	0	0	0	0	0	5	0
2	786	1	1	25.596159	0	113.606061	132.117647	80.647059	38.89	23.3	191	10.2	123.8	24	0.7	8.3	2.7	0	0	0	0	0	0	2	0
2	787	1	1	63.892403	1	116.52	95.88	69.8	37.33	3.5	32	6.9	220.428571	28	0.9	6.5	4	0	0	0	1	0	0	3	1
2	788	1	0	57.454602	0	62.846154	100.985714	55.614286	37.06	10.7	134	9.4	108	14	1.3	7.9	3.5	0	1	0	0	1	0	2	0
2	789	1	1	82.427093	0	93.923077	109.48	51.76	37.28	18.9	383	9.6	113.75	32	1	8.2	3.9	1	0	0	0	0	0	2	0
2	790	0	1	35.108708	0	110.125	105.333333	70.875	38	14.6	292	10.8	212.75	5	0.6	8.6	3.4	0	0	0	0	0	0	2	0
2	791	1	1	76.347156	1	133.259259	86.971429	50.2	37.7	45.2	145	6.3	125.25	14	2	8.1	2.9	0	0	0	0	0	0	5	1
2	792	1	1	77.71645	0	105.6	105.318182	54.454545	37.06	9.8	129	11.9	165.5	17	0.4	8.6	3.5	1	0	0	0	0	0	2	0
2	793	1	0	66.726273	1	105.5	153.48	87	37.72	18.3	241	13.2	106.333333	17	0.8	7.8	3.5	0	0	0	0	0	0	2	0
2	794	1	1	91.86756	1	97	146.607143	74.464286	37	9.9	232	12.3	228.166667	32	1.9	8.7	2.4	0	1	0	1	1	1	2	0
2	795	1	0	73.4204	0	93.782609	102.391304	52.086957	36.89	15.3	205	10.5	160.25	21	3.8	8.2	3.4	0	1	0	0	0	1	4	1
2	796	1	1	69.707824	1	75.230769	120.446429	55.232143	37	12.4	161	8	116	36	2	8	4.4	0	1	1	1	1	1	4	1
2	797	1	0	84.914578	0	73	137.6875	34.375	37.17	7.2	126	10	98.333333	13	0.7	8.4	3.8	1	1	0	1	1	0	2	0
2	798	0	0	58.514128	1	81.931818	94.232558	54	37.22	27.1	314	6.7	157.5	20	0.8	9.2	4.4	1	0	0	0	1	0	3	1
2	799	0	0	66.916365	0	90.36	103.318182	60.636364	36.83	15.3	18	8	130	10	0.8	9.6	3.1	0	0	0	0	0	0	4	0
2	800	1	0	61.45637	0	86.384615	113.904762	55.285714	37.67	23.7	237	6.2	157.333333	61	0.7	7.9	2.1	0	0	0	0	0	0	2	1
2	801	1	0	55.877456	0	91.111111	124.16	73.72	36.72	12.3	182	7.7	140.8	65	2.8	8.3	4.7	0	0	1	1	1	0	2	0
2	802	0	0	37.68887	0	93.552632	100.777778	65.805556	37.06	16	323	8.2	110.666667	12	0.6	8.9	3.2	0	0	0	0	0	0	7	1
2	803	1	1	32.193817	1	100.085714	93.868421	50.631579	37.33	15.9	181	7.7	147.6	7	0.5	7.8	3.4	0	0	0	0	0	0	3	1
2	804	1	1	84.629953	0	66.833333	144.136364	56.090909	37.22	8.7	286	11.4	93	15	0.9	9.4	3.7	1	0	0	1	0	0	2	0
2	805	0	1	87.715467	0	101.24	119	69.56	37.5	17.3	604	9.4	117	23	0.8	8.2	4.3	0	0	0	0	0	0	2	0
2	806	0	1	67.292683	1	77.481481	121.346154	65.038462	37.78	18.9	456	8.9	98	12	0.8	8.8	3.9	0	0	0	0	0	0	2	0
2	807	0	0	85.990675	0	77.5	153	71.210526	36.83	6.5	150	12.7	78	15	0.7	9.1	3.5	1	0	0	0	0	0	2	0
2	808	1	0	75.214395	1	82.807692	127	75	37.2	6.2	123	12.7	192.166667	36	1.3	8.9	3.5	0	1	0	1	0	1	2	0
2	809	1	1	67.942522	1	100	115.9375	72.8125	37.17	6.7	164	8.7	117.5	11	0.8	8.6	3.4	0	0	0	0	0	0	2	0
2	810	1	0	62.724263	1	63	121.409091	59.030303	37.17	4.3	118	10.8	130.6	33	7.6	8.4	3.8	0	1	0	0	0	1	4	0
2	811	0	0	79.919512	1	91.423077	118.541667	58.125	36.89	5.1	64	7.2	101.052632	37	1.7	7.6	3.1	0	1	1	1	0	1	3	0
2	812	1	0	78.784662	1	124.346154	92.074074	53.611111	36.83	29.9	174	11.1	280.5	94	4.9	7.7	3.9	0	1	0	1	0	1	5	1
2	813	1	0	69.064799	1	74.518519	116.36	57.52	36.39	20	58	10.6	176.625	35	4	8.1	3.6	0	1	0	0	0	1	7	1
2	814	1	1	47.861592	0	86.72	95.583333	36.291667	36.72	15.3	71	8.9	82.625	44	2.2	7.6	4.6	1	1	0	0	0	0	2	0
2	815	1	1	67.611974	1	70.64	120.454545	54.454545	37	11.7	212	8.2	283.363636	77	2.6	8	5.4	0	1	1	0	0	1	2	0
2	816	1	1	64.418258	1	89.178571	94.103448	58.482759	36.67	20.5	98	9.9	143.857143	13	0.9	8.4	3.9	1	0	1	0	0	0	3	1
2	817	0	1	61.203278	0	93.619048	141.285714	81.666667	38.39	8.5	157	9.3	93	19	0.8	8.2	2.9	1	0	0	0	0	0	5	0
2	818	1	1	63.66092	1	90.1875	116.6875	67.375	36.44	14.4	129	10.1	118.25	20	1.1	8.6	4.1	1	0	0	0	0	0	4	1
2	819	1	1	50.005582	1	83.182796	92.37931	58.91954	37.11	5.5	123	9.5	109.666667	122	15.5	7.8	4.8	0	0	1	1	0	1	6	1
2	820	1	1	70.329028	0	119.434783	140.217391	68.826087	38.78	25.2	155	7.9	157	6	0.6	8	3.3	1	0	0	0	0	0	4	0
2	821	1	0	91.812304	0	97	115.521739	71.304348	36.22	16.9	241	10.7	86	16	0.6	8.6	3.1	0	0	0	0	0	0	3	0
2	822	1	0	60.412211	0	82.851852	96.071429	42.285714	36.56	17	75	8.8	88.833333	37	2.5	8.8	4.4	1	0	1	0	1	0	4	1
2	823	1	0	76.059464	0	69.413793	94.275862	58.655172	36.78	5.3	160	13.1	88.166667	68	2.5	9.7	4.5	0	1	0	1	0	1	9	1
2	824	1	1	81.473659	0	69.1875	123.227273	53.560606	37.17	15.6	109	9.8	257.222222	29	1.2	9.5	4.1	1	1	0	0	0	0	3	0
2	825	0	0	61.484679	1	70.761905	101.333333	73	37.39	6.8	185	11.2	184.4	10	0.8	9	4.4	1	1	0	0	0	0	2	0
2	826	1	1	55.093475	0	82.96	120.4	66.84	40.44	12.9	218	9.5	103	14	1.2	7.6	3.4	1	0	0	0	0	0	2	0
2	827	1	1	75.328719	0	66.6	115.434783	53.652174	36.39	8	121	9.1	130.75	52	1.2	9.9	3.9	1	1	0	0	1	0	2	0
2	828	1	0	70.333666	1	105.875	119.304348	60.347826	36.83	10.6	163	7.6	115.8	96	6.4	9.3	3.5	0	0	0	0	0	1	4	1
2	829	1	1	42.223112	0	102.40625	104	38.65625	38.89	37.7	48	6.3	150.7	37	1.3	7.8	3.5	0	0	0	0	0	0	8	1
2	830	1	0	91.679051	1	77.6	101.28	44.56	37.28	14.1	122	9.2	108	66	3.1	7.7	4.5	0	1	0	1	1	1	6	1
2	831	1	0	91.384905	0	100.333333	107.16	55.32	37.61	19.3	122	10.9	157.166667	26	1.7	9.2	3.4	0	1	0	1	1	1	3	1
2	832	0	1	55.387829	0	81	126.5	61.923077	37.89	18	305	12.8	137.4	11	0.7	8.7	3.7	0	0	0	0	1	0	2	0
2	833	1	0	62.664664	1	95.083333	123.73913	57.130435	37.17	36	263	6.7	145.666667	76	10	8.3	4.4	0	1	1	1	0	1	5	0
2	834	1	0	78.696255	1	69.454545	122.24	52.96	37.22	18.5	199	13	110	28	4.2	8.7	4	0	0	0	1	1	1	7	0
2	835	1	1	91.737411	0	102.428571	125.36	71.08	36.94	17.4	354	10.4	107.333333	14	0.6	8.6	4.1	1	0	0	1	0	0	2	0
2	836	0	1	91.802088	0	79.4	128.64	73.08	36.94	7.7	172	11.2	102	25	1.3	9.5	4.3	0	0	0	1	1	1	2	0
2	837	1	1	94.472547	1	114.333333	103.521739	57.869565	36.67	14	217	9.5	116.333333	44	1.5	8.7	3.3	0	0	0	0	0	1	2	0
2	838	0	0	79.872603	0	63.1875	143.645161	41.096774	37.11	10.3	226	10.8	144	17	1	8.7	3.6	1	0	0	0	0	0	2	0
2	839	1	0	56.283786	0	97.230769	115.36	74.84	37.44	4.1	88	8.1	105.5	18	0.6	8	3.3	0	0	0	0	0	0	2	0
2	840	1	1	63.566211	1	84	133.26087	62.521739	38.33	9.4	234	8.7	254.833333	63	6.5	7.5	4.1	0	1	0	0	0	1	3	0
2	841	1	1	81.271513	0	66.121951	121.05	37.625	36.72	37.4	102	8.6	160.555556	139	4.6	9.7	4.7	0	1	0	1	0	1	9	1
2	842	1	1	82.850603	0	71.88	137.48	64.92	37.06	10.9	138	7.9	152.5	89	3.2	9.1	4.5	0	0	1	1	0	1	2	0
2	843	1	0	87.636427	1	65.925926	112.307692	58.192308	37.44	17.2	128	12.8	149.571429	43	1.5	9	4.5	1	0	0	1	1	0	3	0
2	844	1	0	68.122558	1	56	169.533333	72.6	36.94	4.3	84	7.8	125.428571	28	5.2	8.2	4.6	0	1	1	1	0	1	5	0
2	845	0	0	56.434331	0	96.307692	125.52	67.52	37.28	8.9	303	7.6	187	65	1.4	7.7	4.3	0	1	0	1	1	0	3	0
2	846	1	0	84.940064	0	84.962963	106.08	47.16	36.33	26.5	258	9.1	189.75	46	2.7	7.2	3.8	0	0	1	1	0	1	6	1
2	847	1	1	87.494964	1	88.192308	138.916667	69	37.33	14.5	179	10	122.25	41	2.1	8.3	4.8	0	0	0	0	0	1	2	0
2	848	1	0	70.39401	0	75.965517	128.482759	54.206897	38.11	9.1	152	9.5	179	14	0.6	9	2.9	0	1	0	0	0	0	4	0
2	849	1	1	97.419851	1	86.375	105.458333	60.375	37.06	31.7	59	11.4	139	65	2.4	8	3.5	1	0	1	1	0	0	3	1
2	850	1	0	91.125554	0	63.555556	123.589744	46.461538	37.72	10.6	353	9.3	129.833333	71	1.9	8.9	3.1	1	0	0	1	0	0	5	0
2	851	1	0	46.840297	1	82.8	105.5	56.884615	36.89	18.8	101	6.4	233.142857	129	6.6	7.7	2.5	0	1	0	0	0	1	12	1
2	852	0	1	76.128932	1	65.05	120.761905	50	37.28	8.5	103	9.5	142.5	32	2.9	8.7	2.7	0	1	0	1	0	1	7	0
2	853	1	1	71.927659	0	82.56	100.92	56.291667	39.06	15.3	136	10.8	146	17	0.7	7.1	2.9	1	0	1	0	0	0	5	1
2	854	0	1	79.456204	1	53.92	108.608696	62.521739	36.78	4.4	149	11	106.333333	21	0.9	8.7	3.7	0	0	0	0	0	0	2	0
2	855	0	1	57.20666	0	120.68	111.04	75.8	37.5	28.3	225	11.8	118	26	1.8	7.7	3.6	1	0	0	0	0	0	2	0
2	856	1	0	85.884916	0	67.486486	107.5	54.090909	37.39	17.8	216	11.4	114.333333	21	0.7	10.1	3.2	0	0	0	1	1	0	3	1
2	857	1	0	66.42653	1	89.488372	121.814815	74.111111	36.83	13.6	576	7.1	147	11	0.9	8	3.8	1	0	0	0	0	0	2	0
2	858	1	1	74.334019	1	82.04	140.557692	57.557692	37.94	18.9	164	10.6	138	20	1.4	8.7	3.9	0	0	0	0	1	0	2	0
2	859	1	1	54.900499	1	119.436364	122.740741	55.777778	38.4	47	463	8.5	129.6	23	0.8	8.8	4	0	0	0	0	0	0	4	1
2	860	1	0	76.910848	1	82.558824	106.328947	47.144737	37.67	35.9	286	10.9	191.809524	66	2.5	7	3.5	1	1	0	0	0	0	4	1
2	861	0	0	95.215753	0	107.076923	113.958333	68.708333	37.33	17.6	390	12.6	135.666667	24	0.7	8.6	4.5	1	0	0	0	0	0	2	0
2	862	1	0	87.53472	1	78.055556	124.635135	45.743243	38.22	9.7	164	9.9	164.4	21	1.6	8.5	5.2	1	0	0	0	0	0	4	1
2	863	1	0	85.289144	1	101.342857	98.344828	56.413793	37.67	14.3	127	10.2	130.7	34	1.5	8.3	3.4	1	1	0	1	0	0	6	1
2	864	1	0	48.566259	1	91.321429	107.142857	63.178571	37.44	16.9	141	8.6	120.428571	136	20.1	9.5	4.2	0	0	0	0	0	1	4	0
2	865	1	0	76.368108	0	72.527273	149.918919	68.608108	38.33	7.4	95	8.6	109.75	47	0.7	7.9	4.4	1	0	0	0	0	0	2	0
2	866	1	0	68.241102	0	123.72	94.4	62.48	37.06	15.7	179	7.3	105	100	4.5	8.8	5.5	0	1	0	1	1	1	4	1
2	867	1	0	82.556623	0	87.394737	114.04	47.08	37	12	73	7.9	175.083333	49	1.2	7.1	3.4	0	1	0	1	0	1	4	1
2	868	1	0	69.392065	1	77.375	91.458333	58.166667	36.67	19.7	167	6.1	109	69	3.3	9.6	3.5	0	1	0	0	0	1	4	0
2	869	1	1	69.344635	0	101.96875	109.52	57.72	36.89	17.2	408	8.8	242.8	34	1.2	8.8	4.1	0	1	0	1	1	0	2	0
2	870	1	0	68.98596	1	92.592593	132.076923	65.615385	36.67	7.4	111	6.4	193.333333	37	2	7.9	3.7	0	1	0	0	0	1	3	0
2	871	1	1	54.207861	0	82	125.12	55.2	37.28	34	481	9.3	145	73	3.4	8.2	4.6	0	1	0	1	0	1	4	0
2	872	1	0	23.804993	0	150.48	95.08	53.8	36.89	28.6	766	7.1	121	9	1.1	8.3	4.4	0	0	0	0	0	0	2	0
2	873	1	0	83.016154	1	91.583333	97.368421	53.5	38.39	7.5	188	10.1	108	68	3.6	7.9	3.6	1	0	0	0	0	0	3	1
2	874	1	1	67.352609	0	83.032258	142.551724	66.827586	37.89	13.2	102	10.2	198	30	1.8	9.1	4	1	1	0	0	1	0	2	0
2	875	1	1	74.73877	1	80.703704	99.603448	61.258621	37.28	41.6	680	8.1	135	12	0.7	8	4.2	0	1	1	0	1	1	2	1
2	876	0	1	57.139902	1	89.777778	98.4	57.6	37.11	5.2	21	7.4	86	21	0.8	9.2	4.1	0	0	0	0	0	0	4	0
2	877	0	0	72.301273	1	102.790698	100.188889	55.044444	38.22	11.5	166	10.7	147.857143	20	1.4	8.2	3.2	1	0	0	0	0	0	3	1
2	878	1	1	65.472996	0	101.44	99.6875	53.171875	37.33	15.5	100	7.6	84.142857	33	1.3	7.6	4.6	0	0	1	0	0	0	7	1
2	879	1	1	61.225919	1	82.964286	123.740741	79.111111	36.89	6.3	99	6.1	127.8	65	9	8.2	3.1	0	1	0	0	0	1	12	0
2	880	1	1	51.123461	1	93.416667	121.333333	70.958333	36.89	14.1	148	11.6	109.5	79	6.9	6.3	4.5	0	0	0	0	0	0	8	0
2	881	1	0	82.286963	1	101.131579	120.210526	59.052632	36.5	17	333	8.4	147.666667	48	1.1	9.1	5.5	0	1	0	0	0	0	4	1
2	882	1	1	85.956837	0	78.421053	132.625	45.775	38.17	16.8	180	11.7	171.6	12	1.1	9.1	3.4	0	1	1	1	0	1	5	0
2	883	1	0	76.690275	1	133	99.62963	70.740741	39.44	13.3	49	7.5	166	47	3.3	8.6	3.3	0	0	0	0	0	1	5	1
2	884	1	0	86.353481	0	86.590909	120.6	67.4	36.67	12.1	166	14.7	116	103	2.1	9.9	4.7	0	0	1	1	0	1	3	0
2	885	1	1	52.808562	0	94.807692	114.96	69.84	37.94	7.4	136	10.8	100.5	22	1	9.6	3.7	0	0	0	0	1	0	3	0
2	886	1	0	87.225531	1	82.346154	115.16	57.8	36.78	4.5	166	9	127.666667	38	2.4	8.7	4.2	0	0	0	1	0	1	4	0
2	887	1	0	55.100517	0	67.96	108.153846	64.961538	38.17	31.1	177	12.7	144.25	15	0.9	8.9	3.9	1	1	0	1	1	0	5	0
2	888	0	0	82.308639	1	89.32	102.48	52.28	36.56	17.9	37	8.4	168.6	35	1.3	9.3	3.4	1	0	0	1	0	0	2	0
2	889	1	1	70.236244	0	67.730769	120.287879	67.272727	36.67	13.6	192	12.1	131.4	27	0.8	10.6	3.1	1	0	0	0	0	0	2	0
2	890	1	0	55.495109	0	77.6	111.57	59.37	36.89	21.4	278	7.4	156	46	2.5	7.9	3.8	0	0	0	0	1	0	3	1
2	891	1	0	59.012154	1	58.68	104.12	71.84	36.39	14.3	101	9.6	144.5	18	0.6	7.6	4.4	0	0	0	0	0	0	4	1
2	892	1	1	71.309244	1	67.6	127.64	55.28	37.8	12.8	140	13.9	182	23	1.1	8.6	3.1	0	0	1	0	0	0	2	1
2	893	0	1	79.872625	1	101.633333	97.666667	54.208333	39	3.9	105	5.8	151	19	0.8	6.3	4.7	1	0	0	0	0	0	4	1
2	894	1	1	56.040056	1	117.121212	103.085366	71.45122	38.06	21.8	498	7.6	150.666667	19	1.3	9.3	4.7	1	0	0	0	0	0	3	1
2	895	0	1	77.641769	0	93.888889	106.08	51.8	38	16.3	85	6.6	125	69	3.8	7	3.6	0	0	1	0	0	1	6	1
2	896	0	0	61.582886	0	79.916667	133.076923	80.346154	38.17	23.6	242	10.8	145.5	21	1	9.9	3.9	1	0	0	0	1	0	2	0
2	897	1	1	81.556365	0	89.8	98	46.458333	37.22	32.1	151	9.8	96	119	8.4	8.5	3.2	0	0	0	0	0	1	5	0
2	898	0	0	54.987136	1	107	112.913043	68.478261	36.72	7.8	34	9.6	302.6	74	1.2	7.7	4.2	0	0	0	0	0	0	4	0
2	899	1	1	34.771045	1	115.25	114.9	42.2	39.11	22	446	12.7	152	19	1	8.4	3.8	0	0	0	1	0	0	3	0
2	900	1	0	38.451674	0	91.48	102.583333	72.333333	36.94	6	55	7.5	90.857143	10	1.4	8.9	2.9	0	0	0	0	0	0	13	1
2	901	1	0	43.968724	1	102.730769	105.615385	67.192308	37.17	6.3	108	9.4	112.333333	8	0.7	6.8	3	0	0	0	0	0	0	10	1
2	902	0	0	65.267198	1	82.346154	104.28	59.48	38.39	12.6	230	7.5	124	35	1.2	8.6	4.3	0	0	0	0	0	0	4	0
2	903	1	1	68.475564	0	88.84375	103.53125	45.84375	37.22	22.9	58	9.8	125.125	38	1.6	10.1	3.4	0	0	0	1	1	1	4	1
2	904	0	0	65.683904	1	74.958333	114.125	55.625	37.22	7.4	109	9.9	127.4	55	3.2	15.2	3.4	0	0	0	0	0	0	5	0
2	905	1	1	87.291484	1	72.037037	111.24	53.76	36.72	11.1	241	7.3	294.333333	133	5.4	7.7	3	0	1	1	1	0	1	4	0
2	906	1	1	77.523622	0	105.409091	127.52381	59.904762	37	5.4	23	6.7	213.5	46	2.5	7.5	3.1	0	1	0	0	0	1	6	0
2	907	1	0	66.51385	0	67.291667	120.416667	73.625	37.7	6.8	168	6.4	98.5	67	3.6	13.6	4.6	1	0	0	0	0	0	2	0
2	908	0	1	67.011915	1	100.4	95.64	52	38.06	6.6	122	10.2	71.5	52	1.9	8.9	4.1	0	0	1	0	1	0	2	0
2	909	1	0	85.122103	1	99.36	108.36	58.44	37.94	24.3	209	13.2	199	42	2.4	6.9	4.6	0	1	1	1	0	1	2	1
2	910	1	1	38.776074	1	78.307692	111.769231	66.730769	37.72	15.3	166	12.2	105.166667	20	1.1	8	4.2	0	0	0	0	0	0	4	0
2	911	1	0	64.560515	1	133.472222	114.444444	79.111111	36.78	9.7	133	10	148	22	1	7.3	3.2	1	0	0	0	0	0	3	0
2	912	1	0	82.596479	0	70.864865	104.5	29.364865	37	21	366	9.2	117.5	71	8.9	10.4	4.3	0	0	1	0	0	1	7	0
2	913	1	0	62.541595	0	69.433333	148.8	68.3	37.22	19.7	546	9.2	176.75	25	0.6	8.3	4	1	1	0	0	1	0	2	0
2	914	1	1	63.71893	0	76.714286	96.435484	59.032258	38.1	14.5	133	9.4	122.789474	15	0.5	8.2	4.7	0	0	0	1	0	0	6	1
2	915	0	1	84.274012	0	79.785714	119.444444	49.555556	37	13.2	110	9.3	200.4	55	1.8	8	3.5	1	1	0	0	0	0	3	0
2	916	1	0	62.842447	0	108.518519	136.083333	52.083333	36.5	4.3	137	8	90	18	1.1	8.3	2.9	1	0	0	0	1	0	3	0
2	917	1	1	72.974696	1	91	105.357143	52.857143	37.44	21	206	9.1	147.681818	31	0.9	8	4.2	1	1	1	1	0	0	7	1
2	918	0	0	52.14308	0	85.785714	133.3	77.2	37.44	10.4	60	8.9	219.166667	26	1.1	7.2	3.9	0	0	0	0	0	1	3	0
2	919	0	1	73.786326	0	79.62963	121.777778	49.925926	37.67	32.9	584	7.9	79	11	0.7	7.2	4	0	0	0	0	0	0	2	0
2	920	1	1	82.205391	1	113.416667	125.833333	62.541667	36.83	4.8	184	8.2	134.111111	11	0.5	7.9	3	1	1	0	1	1	0	5	0
2	921	1	0	37.020837	1	123.15	98.685714	60.142857	37.78	15	104	12.7	154.65	32	3.6	7.3	4.6	1	0	0	0	1	0	3	1
2	922	0	1	69.090351	1	97	121.04	74.24	36.94	17.8	274	8.6	158	19	0.7	8.3	4	1	0	0	0	0	0	2	0
2	923	0	0	83.936436	1	73.266667	127.859375	59.46875	37.22	14.1	185	11.8	119	20	0.7	8.1	3.8	1	0	0	0	1	0	3	0
2	924	0	1	83.721304	0	103.034483	120	66.344828	37.72	10.4	249	11.5	110.75	35	1.5	9.6	3.6	1	0	1	0	0	0	2	1
2	925	1	1	71.739506	1	106.576923	107.464286	64.964286	39.6	19.6	47	8.8	212.8125	43	1.9	7.9	3.7	0	0	0	1	0	0	12	1
2	926	1	0	47.575193	0	126.04	114.230769	64.115385	38.06	16.2	208	12.8	246.333333	11	0.7	8.3	3.7	1	0	0	1	1	0	3	0
2	927	0	0	69.553845	0	80.53125	116.966667	75.533333	37	11.2	159	9.1	122	33	3.3	9.2	4.4	0	1	0	0	0	1	3	0
2	928	1	1	57.394159	0	86.076923	102.32	42.44	37.22	10.1	51	7.6	108.5	23	0.8	8.5	4.4	0	0	0	0	0	0	6	1
2	929	1	0	76.838079	1	105.548387	106.580645	61.677419	37.33	18.6	320	6.6	125.4	35	8.7	8.4	4.9	0	1	0	0	0	1	6	0
2	930	1	1	88.582371	0	81.73913	103.636364	47.227273	37.17	19.8	208	9.5	136.5	18	0.7	8	3.5	1	0	0	0	0	0	3	0
2	931	1	0	70.144457	1	103.137615	99.378788	66.378788	37.33	26.8	162	14	168	45	1.9	7.5	4.8	1	0	0	0	0	0	7	1
2	932	1	1	59.963686	1	62.166667	111.571429	62	37	11.4	185	7.2	112.5	7	0.6	8.8	4.1	1	0	1	0	0	0	2	0
2	933	1	1	70.908349	0	83.588235	102.388889	47.416667	37.83	17.9	85	8.1	128.2	12	0.5	7.3	2.9	1	1	0	1	1	0	6	1
2	934	1	1	76.646511	0	79	97.311321	44.057692	37.67	28.9	340	9.9	195.4	46	6	9.5	3.6	0	1	0	1	0	1	8	1
2	935	1	0	57.944779	1	90.185185	95.703704	42.37037	37.06	19.7	157	8.4	121.666667	36	2	7.6	4.2	0	0	0	1	0	0	2	0
2	936	1	0	62.0377	1	82.92	102.310345	56.857143	37.61	16.3	55	7.9	65.666667	105	9.1	7.9	4.6	0	0	0	1	0	1	8	1
2	937	1	0	54.850397	1	103	110.78125	57.96875	38.17	68	30	7.9	129.304348	88	2.9	7.2	5	1	0	0	0	0	0	3	1
2	938	1	0	85.418739	1	84.565217	99.5	58.590909	37.56	31.8	209	10.1	104.5	38	1.3	8.5	3.6	0	0	1	1	0	0	4	1
2	939	1	1	88.024489	1	56.48	113.68	45.68	37.94	25.9	66	8.1	124.25	39	1.1	8.1	4.3	1	0	0	0	0	0	7	0
2	940	0	1	46.313357	0	81.88	103.916667	74	37.11	35.6	211	9.8	118	21	0.7	13.7	2	0	0	0	0	0	0	6	0
2	941	1	0	53.882853	0	98.458333	107.043478	70.130435	37.33	14	199	7.5	206	7	1	9.8	3	1	0	0	0	0	0	6	0
2	942	1	1	78.805948	0	106.833333	108.72	48	37.17	13.2	158	7.3	121.75	27	2	7.5	4.3	0	0	1	1	1	0	2	0
2	943	0	0	64.956896	0	89.413793	122.214286	68.714286	36.83	0.1	5	7.8	259.333333	35	1.1	8.9	4.4	1	1	0	0	1	0	2	0
2	944	1	1	34.741476	1	95.115385	120.166667	73.666667	38.39	14	152	11.3	142.571429	22	1.5	6.8	3.5	0	0	0	0	1	0	2	0
2	945	1	0	76.617228	0	101.206897	125.78125	62.75	38.33	14.5	134	6.9	117.714286	32	1.6	6.8	4.6	1	1	0	0	1	0	2	0
2	946	1	0	91.335181	0	70.559322	111.508065	47.927419	37.22	12.4	176	10.2	149	24	1	8	3.8	1	0	0	0	1	0	4	1
2	947	1	0	32.395847	0	113.555556	104.407407	68.222222	37.44	12	61	9.1	166.692308	12	1.8	14.4	3.9	1	0	0	0	1	0	4	1
2	948	1	0	69.292458	1	84.054545	134.301724	68.922414	37.44	20.5	157	7.7	192.666667	23	1.9	8.3	3.8	1	1	0	0	0	0	7	0
2	949	1	0	96.391684	0	100.181818	106.0625	63.4375	36.5	30.2	244	15.1	138	81	2.9	9.5	4.1	1	0	1	1	0	0	3	0
2	950	1	0	58.279043	1	116.8125	122.322581	69.741935	38.17	23.2	84	8.8	153.75	25	1.3	8.4	4.7	1	0	0	0	0	0	5	0
2	951	0	0	71.143931	0	102.16129	93.516129	45.580645	36.72	30.3	139	7	211.75	30	1	7.2	4.3	1	1	0	1	0	0	4	1
2	952	1	0	62.830918	0	94.933333	103.111111	50.022222	39.61	26	211	8	173.8	54	3.3	8.4	3.9	0	1	0	0	0	0	4	1
2	953	0	1	79.886847	0	72.12	122.52	54.92	37.06	34.4	285	8.8	197.857143	65	1.6	8.1	3.5	0	1	0	1	1	1	2	0
2	954	1	1	44.89774	1	99.944444	117.277778	62.166667	36.72	15	117	8.1	155.066667	18	1.2	8	4.6	0	0	0	0	0	0	5	0
2	955	1	1	79.366872	1	85.846154	126.96	59.12	37.89	12.5	237	8.8	106	38	1.5	7.5	4.5	0	0	1	0	0	1	5	0
2	956	0	1	55.934879	1	56.818182	131.176471	64.558824	38.33	11.8	185	12.4	202.428571	49	2	9	3.4	0	1	1	0	0	0	2	0
2	957	1	1	80.722885	0	74.777778	149.52	70.72	37.11	7.9	133	8.8	140.6	39	2	9.3	3.5	0	1	0	1	1	1	4	0
2	958	1	1	81.310724	1	66.857143	105.514286	54.942857	37.78	24	111	10.8	138.375	33	1.7	9.1	3.8	0	1	0	1	0	1	4	1
2	959	1	1	52.958491	1	81.892857	105.37037	59.851852	37	6.3	221	8.7	109.142857	6	0.8	7.3	3.9	0	1	1	1	0	0	2	0
2	960	1	0	58.333289	0	61	109.679487	68.294872	36.94	9.1	74	11.5	180.166667	18	0.6	7.6	2.7	0	0	1	1	0	0	4	1
2	961	0	1	36.834373	0	66.666667	94.375	64.666667	40	6.1	67	9.7	107.5	10	0.7	7.9	3.6	0	0	0	0	0	0	4	1
2	962	1	0	55.930528	1	76.25	99.958333	57.083333	37.83	11.1	187	10.2	100.333333	11	0.8	8.5	4.1	0	0	0	0	1	0	3	0
2	963	0	1	80.291359	0	64.190476	119	41.428571	36.67	9.5	467	8.2	140	31	1.9	8.5	5	1	0	0	0	0	0	2	0
2	964	1	1	53.506466	1	115.625	104.551282	66.269231	36.7	15.8	282	13	121.333333	100	2.6	8.4	3.5	1	0	0	1	0	0	6	1
2	965	1	1	50.448649	1	107.625	100.725	63.275	38.94	12.7	64	7.1	136.411765	19	1.3	10.5	2.7	1	1	0	0	0	0	5	1
2	966	1	1	77.824111	0	68.190476	113.238095	50.333333	38.11	14.4	102	9.3	133.421053	19	0.9	8.4	4.9	0	0	0	1	1	1	7	1
2	967	1	0	78.910643	0	100.814815	100.807692	47.884615	36.94	20.5	1018	10.4	221.666667	49	3.1	6.8	5	1	1	0	0	1	0	2	0
2	968	1	0	56.656545	1	134.5	109.655172	61.482759	38.89	7.7	101	10.4	119.25	56	2.3	7.4	3.9	1	0	0	0	0	0	7	1
2	969	1	0	86.347532	1	100.703704	148.307692	87.038462	37.28	13.9	139	13.4	133	29	1	9.3	4.1	0	0	0	1	1	0	3	0
2	970	1	0	79.650617	0	73.648649	116.230769	52.025641	36.78	21.4	142	9.8	125.058824	43	3	7.4	4.2	0	0	0	0	0	1	6	0
2	971	1	0	58.480958	0	68.8	106.96	68.2	37.11	12.3	106	7.2	142.5	37	2.8	7.7	2.6	1	0	0	1	1	0	4	1
2	972	1	0	72.900368	1	115.259259	105.444444	60.703704	36.67	17	141	10	241.9	55	2.8	7	3.7	0	1	0	1	1	0	2	1
2	973	0	1	73.303177	1	94.461538	108.36	54.4	39.56	0.2	20	9.9	123.6	19	0.6	7.7	3.6	0	0	0	0	0	0	4	0
2	974	0	0	81.869377	1	106.681818	139.294118	65	37.94	14.5	301	8.5	114	14	0.8	9.4	3.5	1	0	0	0	1	0	2	0
2	975	1	1	56.713712	1	81.181818	142.155556	70.288889	37.83	11.3	82	12.8	175.333333	16	0.9	8.7	3.2	1	1	0	0	1	0	3	0
2	976	1	0	51.216388	1	94.666667	87.583333	60.833333	36.94	8.3	312	14.9	121	110	18.9	11	5.8	0	0	0	1	1	1	4	1
2	977	0	1	91.585683	0	90.068966	112.925926	48.62963	37.33	13.9	151	9.3	110.777778	56	1.4	8.7	4.4	0	1	0	1	1	1	2	0
2	978	0	1	79.682253	1	110.92	106.416667	65.416667	36.83	25.5	175	9.9	103	29	1.5	8.4	4.3	0	0	1	1	0	1	2	0
2	979	1	1	70.112125	0	92.846154	143.333333	90	37.33	10.5	139	11.8	133	10	0.8	8.3	4.5	1	0	0	0	0	0	2	0
2	980	1	1	63.09319	0	93.76	186.6	84.44	37.06	10.5	385	7.8	256.526316	35	1.7	8.1	4.1	0	1	1	1	0	1	2	0
2	981	0	1	69.94988	1	69.333333	117	59.689655	38	18.3	264	8.3	130	60	1.1	9.1	3.5	1	0	0	0	1	0	7	1
2	982	1	0	84.835572	1	89.25	126.833333	72.958333	37.06	11.9	259	9.2	173.142857	68	2.3	8.4	5.6	0	1	1	1	0	1	2	0
2	983	1	0	86.864177	0	107.028571	131.193548	54.516129	36.94	15.8	275	9	179.4	57	6.4	8.3	3.6	0	1	0	1	0	1	5	0
2	984	1	0	41.754717	0	117.290323	99.035714	52.5	37.94	3.1	106	2.7	247.5	8	0.5	7.2	3.3	0	1	0	0	0	0	2	0
3	1	1	1	37.524464	0	117.52	135.041667	75.5	37.67	25	404	9.6	125	21	1	8.2	4.3	0	1	0	0	0	1	2	0
3	2	0	1	51.301543	0	92.115385	117	71.142857	38.22	7.5	81	13.8	138.833333	8	0.6	7.8	2.7	1	0	1	1	1	0	3	0
3	3	1	1	89.522334	1	76.295455	105.488372	57.604651	36.94	16.5	306	10.9	287.777778	61	2.4	9.7	3.7	0	1	0	0	0	1	4	1
3	4	1	1	68.923035	1	67.567568	148	52.8	38.22	10.3	109	13.3	129.5	18	1.3	9	3.3	1	0	0	1	0	0	5	0
3	5	1	1	86.867687	1	65.807692	114.961538	55.884615	36.44	16.2	211	8.7	128.6	29	0.9	8.2	3.8	0	1	0	1	0	0	3	1
3	6	1	0	91.314721	0	70.088235	119.676471	56.088235	36.56	10.1	260	9.1	170	65	2.7	7.9	4.2	0	0	0	0	0	1	3	1
3	7	1	1	69.700235	0	86.851852	135.814815	45	37.44	23.6	179	9.3	202	26	3.5	8.3	3.5	0	1	0	1	0	1	8	1
3	8	0	1	78.164425	0	87.392857	137.52	68.48	39.5	5.5	91	9.2	99	7	0.6	7.3	3.7	1	0	0	0	0	0	2	0
3	9	1	0	76.784927	0	106.833333	97.84	49.16	36.94	30.8	357	8.7	119.4	31	1.7	6.7	3.7	1	1	0	1	0	0	3	1
3	10	1	0	49.35617	0	94.12	120.666667	82.666667	38.67	14.7	187	12.4	118.2	8	1	9.9	3.3	0	0	0	0	0	0	2	0
3	11	1	0	68.816557	0	82.24	117.653846	63.923077	37.33	30.4	65	11.3	90.625	53	2.4	7.9	3.5	0	0	0	0	1	1	3	1
3	12	1	0	55.667529	1	89.809524	115.954545	57	36.44	16.7	100	7.4	180.266667	28	3.7	7.9	4.3	0	0	0	0	1	1	7	1
3	13	1	1	62.345085	0	83.333333	107.851852	50.740741	36.94	31.4	186	8.7	126.5	49	1.1	9.5	4	1	0	0	0	0	0	4	1
3	14	1	0	68.468088	1	83.658537	95.714286	51	37.9	13.2	239	9.3	167.454545	69	5.5	8.6	5.1	0	1	0	1	1	1	5	1
3	15	1	0	86.484176	0	102.384615	118.875	58.541667	37.5	23.2	269	7.3	142	17	0.9	6.8	3.9	1	0	0	0	0	0	2	0
3	16	1	0	91.690417	1	78	95.5	52.790323	36.39	22.5	56	9.4	103.5	13	1.6	7.4	3.7	0	0	0	0	1	1	5	0
3	17	1	0	54.328549	0	82.892857	114.964286	65.535714	37.61	12.5	169	8.7	139	10	0.7	7.9	4.1	0	0	0	1	1	0	6	0
3	18	0	0	58.945172	0	103.346154	127.458333	69.958333	37.11	15.5	112	12.4	138.043478	23	1.6	9	3.1	1	0	0	0	1	0	2	0
3	19	1	0	80.448291	0	116.195122	122.283582	64.701493	37.5	8	160	9.4	114.545455	37	1.7	9.8	3.8	0	0	1	0	1	0	2	0
3	20	1	1	80.873864	0	123.36	124.84	68.16	37.78	59	216	13.6	186	22	0.7	7.1	2.6	1	0	0	0	0	0	2	0
3	21	1	1	78.870532	0	86.347826	97.73913	63.434783	37.11	15.5	188	9	94.833333	16	0.4	8.1	3.6	0	0	0	0	0	0	2	0
3	22	1	1	55.127961	1	106.608696	107.347826	54.23913	38.94	19.7	218	10.8	96	6	0.7	7.8	3.4	0	0	0	0	0	0	4	0
3	23	1	0	60.087322	0	74.322034	105.25	46.607143	37.11	9.9	471	10.6	166.888889	63	9	6.2	4.6	0	1	1	0	0	1	3	1
3	24	1	0	88.226425	0	106.682927	92.135135	48.756757	36.78	22.3	201	8.9	138.5	78	1.3	8.8	3.9	0	0	0	0	0	1	2	0
3	25	0	1	53.075504	0	85	119.666667	76	37.22	18.9	519	9.9	108	8	0.4	8	4.6	0	0	0	0	0	0	3	0
3	26	0	1	71.243109	1	71.62069	100.04	69.72	36.61	25.1	237	13.8	174	19	0.7	8.9	4.5	0	0	1	1	0	0	2	0
3	27	1	1	47.004432	1	110.04	115.083333	63.5	38.7	37.2	162	9.4	126.4	18	0.4	7.1	4.2	0	0	0	1	0	0	5	1
3	28	0	0	63.87612	1	102.962963	106.6	64.12	38.06	18.4	181	8.4	93.5	13	0.9	9.1	3.6	0	0	0	0	0	0	3	0
3	29	1	0	67.64004	0	92.571429	120.482759	57.068966	37.56	20.8	178	9.8	111.2	103	4.7	7.7	4.7	0	0	0	0	1	0	7	0
3	30	1	0	82.648379	1	60.423077	106.08	62.16	37.44	10.9	214	9.5	111	46	3.9	9.4	4.5	0	0	0	0	1	1	3	0
3	31	1	1	73.149676	0	98.09375	109.617647	61.647059	37.39	15.9	127	8.9	185.333333	15	0.6	7.2	3.8	0	1	0	0	0	0	3	0
[truncated: 2,921 more rows]
